# Supplementary material for: FoxA1 and FoxA2 drive gastric differentiation and suppress squamous identity in NKX2-1-negative lung cancer
Source: eLife. 2018 Nov 26;7:e38579. doi: 10.7554/eLife.38579 (PMC6303105; doi:10.7554/eLife.38579)
Supplement: Supplementary file 4. [file elife-38579-supp4.xlsx]

## Sheet: summary
Sample ID	Genotype
13438X1	KrasLSL-G12D/+
13438X2	KrasLSL-G12D/+
13438X3	KrasLSL-G12D/+
13438X5	KrasLSL-G12D/+; Nkx2-1F/F
13438X6	KrasLSL-G12D/+; Nkx2-1F/F
13438X7	KrasLSL-G12D/+; Nkx2-1F/F
Summary	Gene count	Percent
Up-regulated	1770	8.91
Down-regulated	1838	9.25
Outliers	872	4.39
Low counts	298	1.5

## Sheet: K_vs_KN
id	gene_name	biotype	chromosome	start	description	human_homolog	baseMean	log2FoldChange	lfcSE	stat	pvalue	padj
ENSMUSG00000068396	Rpl34-ps1	processed_pseudogene	6	71124610	ribosomal protein L34, pseudogene 1		379.25	8.39003	1.53775	5.45606	4.86811e-08	1.28036e-06
ENSMUSG00000069622	Gm10273	protein_coding	10	59395632	predicted pseudogene 10273		38.5905	7.76397	1.21858	6.37134	1.87382e-10	7.51942e-09
ENSMUSG00000084403	Rps15a-ps8	processed_pseudogene	4	53791070	ribosomal protein S15A, pseudogene 8		40.6803	7.37587	0.99175	7.43723	1.02819e-13	6.56216e-12
ENSMUSG00000103706	6820402A03Rik	TEC	1	66793645	RIKEN cDNA 6820402A03 gene		46.0689	6.95394	1.12201	6.19774	5.72785e-10	2.08387e-08
ENSMUSG00000036295	Lrrn3	protein_coding	12	41451673	leucine rich repeat protein 3, neuronal	LRRN3	59.4974	6.67733	0.963818	6.928	4.26837e-12	2.18681e-10
ENSMUSG00000036062	Phf24	protein_coding	4	42916660	PHD finger protein 24	PHF24	225.544	6.44258	0.657216	9.80283	1.09471e-22	2.0471e-20
ENSMUSG00000059040	Eno1b	protein_coding	18	48045335	enolase 1B, retrotransposed		349.029	6.33982	1.65435	3.8322
ENSMUSG00000098201	Gm26983	processed_pseudogene	1	7136199	predicted gene, 26983		12.2195	6.29976	1.18969	5.29527	1.18838e-07	2.88983e-06
ENSMUSG00000061100	Retnla	protein_coding	16	48842552	resistin like alpha	RETNLB	10615.7	6.16337	0.750287	8.21468	2.12731e-16	2.06118e-14
ENSMUSG00000040856	Dlk1	protein_coding	12	109452823	delta-like 1 homolog (Drosophila)	DLK1	39.5222	5.77624	1.00936	5.72266	1.04867e-08	3.11768e-07
ENSMUSG00000040264	Gbp2b	protein_coding	3	142594847	guanylate binding protein 2b	GBP3	30.7645	5.63075	1.00252	5.6166	1.94748e-08	5.48462e-07
ENSMUSG00000026390	Marco	protein_coding	1	120474538	macrophage receptor with collagenous structure	MARCO	261.227	5.6255	1.24489	4.51887
ENSMUSG00000069996	Gm7125	processed_pseudogene	15	68876790	predicted pseudogene 7125		13.8244	5.44692	1.1204	4.86157	1.1646e-06	2.25211e-05
ENSMUSG00000022464	Slc38a4	protein_coding	15	96994823	solute carrier family 38, member 4	SLC38A4	178.872	5.44151	0.762488	7.13651	9.57288e-13	5.32776e-11
ENSMUSG00000056487	Mettl7a2	protein_coding	15	100353200	methyltransferase like 7A2	METTL7A	69.5774	5.43023	1.23966	4.38041	1.18456e-05	0.000178927
ENSMUSG00000043618	Eif5al3-ps	processed_pseudogene	5	90132229	eukaryotic translation initiation factor 5A-like 3, pseudogene		9.3468	5.22932	1.4069	3.71692	0.000201668	0.00211983
ENSMUSG00000046585	Cfap58	protein_coding	19	47937712	cilia and flagella associated protein 58	CFAP58	7.36748	5.08351	1.48552	3.42205	0.000621509	0.00548736
ENSMUSG00000069515	Lyz1	protein_coding	10	117287796	lysozyme 1	LYZ	2659.55	5.06211	0.945382	5.35457
ENSMUSG00000060985	Tdrd5	protein_coding	1	156255296	tudor domain containing 5	TDRD5	27.5277	5.03695	0.998171	5.04617	4.50745e-07	9.65514e-06
ENSMUSG00000021268	Meg3	lincRNA	12	109541001	maternally expressed 3	MEG3	1446.05	5.03347	0.652181	7.71791	1.18251e-14	8.70589e-13
ENSMUSG00000087855	Mir432	miRNA	12	109594956	microRNA 432		50.2476	5.02415	0.936385	5.36547	8.07396e-08	2.02662e-06
ENSMUSG00000062778	Chia1	protein_coding	3	106113229	chitinase, acidic 1	CHIA	7825.29	5.00512	0.85231	5.87242	4.29479e-09	1.35893e-07
ENSMUSG00000097391	Mirg	lincRNA	12	109729764	miRNA containing gene		333.121	4.99841	0.684515	7.30211	2.83284e-13	1.69246e-11
ENSMUSG00000051726	Kcnf1	protein_coding	12	17172100	potassium voltage-gated channel, subfamily F, member 1	KCNF1	50.0123	4.97793	1.09565	4.54335	5.53662e-06	9.09796e-05
ENSMUSG00000056900	Usp13	protein_coding	3	32817546	ubiquitin specific peptidase 13 (isopeptidase T-3)	USP13	202.822	4.95202	1.19954	4.12825
ENSMUSG00000080772	Gm12543	transcribed_processed_pseudogene	4	59833677	predicted gene 12543		8.70744	4.91306	1.20942	4.06233	4.8585e-05	0.000622287
ENSMUSG00000026602	Nphs2	protein_coding	1	156310727	nephrosis 2, podocin	NPHS2	7.59028	4.8441	1.37678	3.51844	0.000434099	0.00405997
ENSMUSG00000046192	Iqub	protein_coding	6	24444865	IQ motif and ubiquitin domain containing	IQUB	7.04029	4.79954	1.31751	3.6429	0.000269582	0.0027045
ENSMUSG00000035934	Pknox2	protein_coding	9	36890982	Pbx/knotted 1 homeobox 2	PKNOX2	29.3699	4.71923	1.26101	3.74243	0.000182252	0.00194085
ENSMUSG00000026420	Il24	protein_coding	1	130882074	interleukin 24	IL24	13.7773	4.63896	1.17705	3.94118	8.10813e-05	0.000967594
ENSMUSG00000072601	Ear1	protein_coding	14	43818765	eosinophil-associated, ribonuclease A family, member 1		103.18	4.63001	1.25842	3.67924
ENSMUSG00000097451	Rian	processed_transcript	12	109603940	RNA imprinted and accumulated in nucleus	MEG8	3514.94	4.61876	0.570766	8.09222	5.85862e-16	5.19223e-14
ENSMUSG00000098061	Gm26945	lincRNA	12	109640341	predicted gene, 26945		88.7547	4.61682	0.680678	6.78268	1.17968e-11	5.75981e-10
ENSMUSG00000069303	Hist1h2br	protein_coding	13	21833743	histone cluster 1 H2br	HIST1H2BH	7.03642	4.6061	1.16096	3.9675	7.26302e-05	0.000881365
ENSMUSG00000020799	Tekt1	protein_coding	11	72344722	tektin 1	TEKT1	9.10163	4.49612	1.36126	3.3029	0.000956909	0.00789334
ENSMUSG00000046070	Igfals	protein_coding	17	24878770	insulin-like growth factor binding protein, acid labile subunit	IGFALS	4.56052	4.4788	1.34979	3.31816	0.000906128	0.00754434
ENSMUSG00000027530	Fabp12	protein_coding	3	10244209	fatty acid binding protein 12	FABP12	54.0766	4.47191	0.978452	4.57039	4.8682e-06	8.12816e-05
ENSMUSG00000031027	Stk33	protein_coding	7	109279223	serine/threonine kinase 33	STK33	5.17362	4.44113	1.28491	3.45638	0.000547487	0.00493703
ENSMUSG00000022240	Ctnnd2	protein_coding	15	30172593	catenin (cadherin associated protein), delta 2	CTNND2	28.1376	4.44038	0.879472	5.04892	4.44324e-07	9.53945e-06
ENSMUSG00000028294	Cfap206	protein_coding	4	34688559	cilia and flagella associated protein 206	CFAP206	17.9531	4.38703	1.04029	4.21714	2.47426e-05	0.000344774
ENSMUSG00000062345	Serpinb2	protein_coding	1	107511423	serine (or cysteine) peptidase inhibitor, clade B, member 2	SERPINB2	451.607	4.37217	1.18003	3.70515	0.000211268	0.00219362
ENSMUSG00000029155	Spata18	protein_coding	5	73651379	spermatogenesis associated 18	SPATA18	14.6245	4.30789	1.06924	4.02894	5.60285e-05	0.000702234
ENSMUSG00000006344	Ggt5	protein_coding	10	75589340	gamma-glutamyltransferase 5	GGT5	190.756	4.29255	0.477509	8.98945	2.4847e-19	3.27211e-17
ENSMUSG00000100690	Gm4322	processed_pseudogene	1	150268926	predicted gene 4322		43.6574	4.28491	0.873094	4.90774	9.21337e-07	1.83482e-05
ENSMUSG00000029088	Kcnip4	protein_coding	5	48389502	Kv channel interacting protein 4	KCNIP4	14.6748	4.28106	1.35946	3.14908	0.00163784	0.0124149
ENSMUSG00000048332	Lhfp	protein_coding	3	53041528	lipoma HMGIC fusion partner	LHFP	383.576	4.26307	0.683836	6.23405	4.54518e-10	1.68976e-08
ENSMUSG00000035860	Cdhr3	protein_coding	12	33033796	cadherin-related family member 3	CDHR3	12.8566	4.25196	1.1456	3.71156	0.000205987	0.00215218
ENSMUSG00000030114	Klrg1	protein_coding	6	122270596	killer cell lectin-like receptor subfamily G, member 1	KLRG1	4.4637	4.24513	1.3801	3.07595	0.00209831	0.0151382
ENSMUSG00000047562	Mmp10	protein_coding	9	7502352	matrix metallopeptidase 10	MMP10	3.58562	4.24155	1.37317	3.08888	0.00200914	0.0146361
ENSMUSG00000034783	Cd207	protein_coding	6	83671215	CD207 antigen	CD207	6.46434	4.21936	1.44169	2.92667	0.00342612	0.0224172
ENSMUSG00000054986	Sec14l3	protein_coding	11	4064841	SEC14-like lipid binding 3	SEC14L3	960.302	4.21898	0.32606	12.9393	2.70129e-38	2.19627e-35
ENSMUSG00000025150	Cbr2	protein_coding	11	120729489	carbonyl reductase 2		5769.35	4.18229	0.63595	6.57644	4.81845e-11	2.15562e-09
ENSMUSG00000028883	Sema3a	protein_coding	5	13125414	sema domain, immunoglobulin domain (Ig), short basic domain, secreted, (semaphorin) 3A	SEMA3A	530.056	4.1588	0.459256	9.05553	1.3591e-19	1.81537e-17
ENSMUSG00000011171	Vipr2	protein_coding	12	116077726	vasoactive intestinal peptide receptor 2	VIPR2	99.3045	4.13487	0.737206	5.60883	2.03696e-08	5.70228e-07
ENSMUSG00000062046	5730460C07Rik	lincRNA	3	153789305	RIKEN cDNA 5730460C07 gene		4.26135	4.12664	1.32879	3.10557	0.00189915	0.0139764
ENSMUSG00000096035	Gm1045	protein_coding	5	91987475	predicted gene 1045	C4orf26	5.05044	4.08379	1.22712	3.32795	0.000874883	0.00733317
ENSMUSG00000028310	Ppp3r2	protein_coding	4	49678747	protein phosphatase 3, regulatory subunit B, alpha isoform (calcineurin B, type II)	PPP3R2	3.56522	4.07878	1.55071	2.63026	0.00853195	0.0454293
ENSMUSG00000029321	Slc10a6	protein_coding	5	103605711	solute carrier family 10 (sodium/bile acid cotransporter family), member 6	SLC10A6	189.081	4.07303	0.932536	4.36769	1.25568e-05	0.000188001
ENSMUSG00000027524	Edn3	protein_coding	2	174760619	endothelin 3	EDN3	104.411	4.07058	0.457806	8.89149	6.02943e-19	7.51669e-17
ENSMUSG00000048794	Cfap100	protein_coding	6	90403479	cilia and flagella associated protein 100	CFAP100	7.4878	4.06045	1.21419	3.34416	0.000825308	0.00698022
ENSMUSG00000102657	Gm37899	TEC	12	109668869	predicted gene, 37899		174.923	4.0429	0.742731	5.44328	5.23075e-08	1.36996e-06
ENSMUSG00000036949	Slc39a12	protein_coding	2	14388316	solute carrier family 39 (zinc transporter), member 12	SLC39A12	7.69074	4.01532	1.5037	2.67029
ENSMUSG00000037653	Kctd8	protein_coding	5	69109285	potassium channel tetramerisation domain containing 8	KCTD8	14.7761	3.99254	1.07777	3.70446	0.000211845	0.00219717
ENSMUSG00000096718	Zfp781	protein_coding	10	81905073	zinc finger protein 781		7.25812	3.992	1.71878	2.32257	0.0202021	0.0878147
ENSMUSG00000096956	Snhg18	lincRNA	15	32240565	small nucleolar RNA host gene 18		192.366	3.99125	0.556249	7.17528	7.21579e-13	4.07659e-11
ENSMUSG00000027867	Spag17	protein_coding	3	99885406	sperm associated antigen 17	SPAG17	7.47733	3.98869	1.46614	2.72054	0.00651746	0.0371122
ENSMUSG00000022332	Khdrbs3	protein_coding	15	68928420	KH domain containing, RNA binding, signal transduction associated 3	KHDRBS3	216.685	3.98139	0.738198	5.39339	6.91388e-08	1.76384e-06
ENSMUSG00000021301	Hecw1	protein_coding	13	14226438	HECT, C2 and WW domain containing E3 ubiquitin protein ligase 1	HECW1	52.0283	3.96948	0.826739	4.80138	1.5758e-06	2.95264e-05
ENSMUSG00000107148	Gm42888	TEC	5	69311707	predicted gene 42888		16.2201	3.96859	1.07632	3.68718	0.000226757	0.00232858
ENSMUSG00000053093	Myh7	protein_coding	14	54970688	myosin, heavy polypeptide 7, cardiac muscle, beta	MYH7	2035.93	3.95228	0.509801	7.75259	9.0035e-15	6.92862e-13
ENSMUSG00000006342	Susd2	protein_coding	10	75636619	sushi domain containing 2	SUSD2	146.747	3.9511	0.74449	5.30713	1.11366e-07	2.72229e-06
ENSMUSG00000026831	1700007K13Rik	protein_coding	2	28462001	RIKEN cDNA 1700007K13 gene	C9orf116	5.7057	3.92792	1.33465	2.94304	0.00325009	0.0214987
ENSMUSG00000078640	Gm11627	protein_coding	11	102576398	predicted gene 11627		35.5347	3.92299	1.13172	3.4664	0.00052748	0.00479061
ENSMUSG00000059974	Ntm	protein_coding	9	28994750	neurotrimin	NTM	69.407	3.90834	1.0676	3.66087	0.000251357	0.00254763
ENSMUSG00000070729	Gm12966	processed_pseudogene	4	129899093	predicted gene 12966		4.32617	3.8962	1.49511	2.60596	0.00916173	0.0481113
ENSMUSG00000022766	Serpind1	protein_coding	16	17331371	serine (or cysteine) peptidase inhibitor, clade D, member 1	SERPIND1	107.194	3.88655	0.616392	6.30531	2.87616e-10	1.1205e-08
ENSMUSG00000042269	Fam92b	protein_coding	8	120166397	family with sequence similarity 92, member B	FAM92B	3.31002	3.88652	1.48409	2.61879	0.00882433	0.0467068
ENSMUSG00000041673	Lrrc18	protein_coding	14	32991382	leucine rich repeat containing 18	LRRC18	8.50376	3.85888	1.147	3.36433	0.000767298	0.00656681
ENSMUSG00000096544	Gm4617	processed_pseudogene	3	124385667	predicted pseudogene 4617		136.53	3.85243	1.28414	2.99999	0.00269986	0.0185411
ENSMUSG00000091523	AU040972	antisense	11	79481719	expressed sequence AU040972		32.2664	3.82505	0.789438	4.84529	1.26428e-06	2.42731e-05
ENSMUSG00000020123	Avpr1a	protein_coding	10	122448499	arginine vasopressin receptor 1A	AVPR1A	16.4956	3.82354	1.21451	3.1482	0.00164277	0.0124422
ENSMUSG00000100563	Gm3096	processed_pseudogene	9	101053542	predicted gene 3096		16.247	3.82185	1.06139	3.6008	0.000317245	0.00311342
ENSMUSG00000054136	Adm2	protein_coding	15	89322972	adrenomedullin 2	ADM2	18.7475	3.81901	1.0141	3.76591	0.000165941	0.00178442
ENSMUSG00000058297	Spock2	protein_coding	10	60106219	sparc/osteonectin, cwcv and kazal-like domains proteoglycan 2	SPOCK2	310.005	3.81873	0.643057	5.93841	2.878e-09	9.37607e-08
ENSMUSG00000043383	Olfr1342	protein_coding	4	118687486	olfactory receptor 1342		4.10432	3.81827	1.37081	2.78541	0.00534609	0.0319367
ENSMUSG00000026301	Iqca	protein_coding	1	90042132	IQ motif containing with AAA domain	IQCA1	8.21726	3.81707	1.26155	3.0257	0.00248057	0.0172377
ENSMUSG00000048078	Tenm4	protein_coding	7	96171246	teneurin transmembrane protein 4	TENM4	224.155	3.81576	0.479843	7.95211	1.83361e-15	1.52394e-13
ENSMUSG00000097187	Gm19426	protein_coding	2	84742169	predicted gene, 19426		4.32319	3.79131	1.42685	2.65712	0.00788123	0.0428123
ENSMUSG00000105041	Gm42676	TEC	5	13525723	predicted gene 42676		9.04395	3.78693	1.11921	3.38357	0.000715497	0.00618862
ENSMUSG00000021057	Akap5	protein_coding	12	76324891	A kinase (PRKA) anchor protein 5	AKAP5	1260.09	3.78134	0.586128	6.45138	1.10834e-10	4.69976e-09
ENSMUSG00000040260	Daam2	protein_coding	17	49456022	dishevelled associated activator of morphogenesis 2	DAAM2	195.441	3.76499	0.717486	5.24748	1.54193e-07	3.67314e-06
ENSMUSG00000083657	Gm12245	processed_pseudogene	11	57948729	predicted gene 12245		40.8417	3.75464	0.846746	4.4342	9.2413e-06	0.000143771
ENSMUSG00000027611	Procr	protein_coding	2	155751117	protein C receptor, endothelial	PROCR	151.809	3.7504	0.682418	5.49575	3.89052e-08	1.04081e-06
ENSMUSG00000070509	Rgma	protein_coding	7	73375509	repulsive guidance molecule family member A	RGMA	55.5973	3.74221	0.78827	4.74738	2.06072e-06	3.75955e-05
ENSMUSG00000053931	Cnn3	protein_coding	3	121426497	calponin 3, acidic	CNN3	951.281	3.72921	0.309712	12.0409	2.16581e-33	1.06581e-30
ENSMUSG00000081270	Gm11653	processed_pseudogene	11	105875905	predicted gene 11653		11.1107	3.72446	1.04757	3.55534	0.000377497	0.00360715
ENSMUSG00000073878	Gm13304	protein_coding	4	42114817	predicted gene 13304	CCL21	90.7303	3.72238	1.15218	3.23072	0.00123479	0.00980073
ENSMUSG00000022156	Gzme	protein_coding	14	56117619	granzyme E	GZMB	7.86137	3.7211	1.36132	2.73345	0.00626752	0.0360986
ENSMUSG00000038530	Rgs4	protein_coding	1	169741477	regulator of G-protein signaling 4	RGS4	283.779	3.72081	0.750883	4.95524	7.22408e-07	1.46837e-05
ENSMUSG00000040752	Myh6	protein_coding	14	54941981	myosin, heavy polypeptide 6, cardiac muscle, alpha	MYH6	337.143	3.71305	0.542535	6.84389	7.70714e-12	3.81279e-10
ENSMUSG00000046242	Nme9	protein_coding	9	99451475	NME/NM23 family member 9	NME9	4.80749	3.71039	1.51344	2.45163	0.0142212	0.0673085
ENSMUSG00000044017	Adgrd1	protein_coding	5	129096750	adhesion G protein-coupled receptor D1	ADGRD1	303.566	3.70357	0.695293	5.32663	1.00052e-07	2.46181e-06
ENSMUSG00000050578	Mmp13	protein_coding	9	7272514	matrix metallopeptidase 13	MMP13	32.6037	3.70352	0.842269	4.39707	1.09721e-05	0.000167356
ENSMUSG00000034467	Dynlrb2	protein_coding	8	116504974	dynein light chain roadblock-type 2	DYNLRB2	30.2996	3.70216	0.644023	5.74848	9.00468e-09	2.72472e-07
ENSMUSG00000041771	Slc24a4	protein_coding	12	102128733	solute carrier family 24 (sodium/potassium/calcium exchanger), member 4	SLC24A4	301.885	3.69007	0.475739	7.7565	8.73046e-15	6.74626e-13
ENSMUSG00000085977	Gm5970	processed_pseudogene	18	60220843	predicted gene 5970		3.90411	3.68088	1.49028	2.46993	0.0135138	0.0646264
ENSMUSG00000048636	A730049H05Rik	protein_coding	6	92816478	RIKEN cDNA A730049H05 gene		3.69273	3.68016	1.37605	2.67444	0.00748543	0.0411336
ENSMUSG00000003477	Inmt	protein_coding	6	55170626	indolethylamine N-methyltransferase	INMT	129.446	3.67548	0.867904	4.23489	2.28663e-05	0.000321745
ENSMUSG00000087001	Gm15475	antisense	6	84093772	predicted gene 15475		2.94926	3.67541	1.61503	2.27575	0.0228611	0.0960678
ENSMUSG00000089998	Phtf1os	antisense	3	103964536	putative homeodomain transcription factor 1, opposite strand		15.2207	3.6715	0.871552	4.21261	2.5244e-05	0.000350237
ENSMUSG00000034258	Mfsd7c	protein_coding	12	85746539	major facilitator superfamily domain containing 7C	FLVCR2	132.278	3.66493	0.876378	4.1819	2.89083e-05	0.000395453
ENSMUSG00000043017	Ptgir	protein_coding	7	16906490	prostaglandin I receptor (IP)	PTGIR	68.0353	3.66223	1.26611	2.89251
ENSMUSG00000045868	Gvin1	protein_coding	7	106156556	GTPase, very large interferon inducible 1		329.24	3.66194	1.21385	3.0168
ENSMUSG00000027863	Cd2	protein_coding	3	101275899	CD2 antigen	CD2	61.3134	3.65135	1.09003	3.34978
ENSMUSG00000041986	Elmod1	protein_coding	9	53911457	ELMO/CED-12 domain containing 1	ELMOD1	163.978	3.65131	1.19368	3.05887	0.00222177	0.0158263
ENSMUSG00000041323	Ak7	protein_coding	12	105705982	adenylate kinase 7	AK7	21.4775	3.64176	0.943288	3.86071	0.000113057	0.00129307
ENSMUSG00000039672	Kcne2	protein_coding	16	92292389	potassium voltage-gated channel, Isk-related subfamily, gene 2	KCNE2	581.963	3.63583	0.718164	5.06268	4.13411e-07	8.93732e-06
ENSMUSG00000086389	Gm15998	antisense	3	89315439	predicted gene 15998		31.3804	3.63134	0.815062	4.4553	8.37765e-06	0.000131538
ENSMUSG00000102418	Sh2d1b1	protein_coding	1	170277320	SH2 domain containing 1B1	SH2D1B	50.7334	3.62985	0.993788	3.65254
ENSMUSG00000030125	Lrrc23	protein_coding	6	124769863	leucine rich repeat containing 23	LRRC23	12.4377	3.62764	0.972319	3.73092	0.000190785	0.00201792
ENSMUSG00000051682	Treml4	protein_coding	17	48264295	triggering receptor expressed on myeloid cells-like 4	TREML4	7.0141	3.62122	1.34757	2.68721	0.00720517	0.0399101
ENSMUSG00000082536	Gm13456	processed_pseudogene	2	40555752	predicted gene 13456		277.723	3.61544	1.71655	2.10622
ENSMUSG00000082769	Gm15793	processed_pseudogene	1	66849108	predicted gene 15793		4.42711	3.61244	1.44624	2.49782	0.012496	0.0610914
ENSMUSG00000083465	Gm11652	processed_pseudogene	11	105773518	predicted gene 11652		7.28875	3.60656	1.08465	3.3251	0.00088387	0.00739524
ENSMUSG00000091998	Gm17072	processed_pseudogene	8	81827698	predicted gene 17072		3.16296	3.59923	1.50152	2.39706	0.0165272	0.0756568
ENSMUSG00000072476	Gm9008	protein_coding	6	76495432	predicted pseudogene 9008		19.6652	3.58827	1.32032	2.71772	0.00657344	0.0373741
ENSMUSG00000057967	Fgf18	protein_coding	11	33117430	fibroblast growth factor 18	FGF18	15.7926	3.5679	0.83396	4.27827	1.88353e-05	0.000271147
ENSMUSG00000024256	Adcyap1	protein_coding	17	93199422	adenylate cyclase activating polypeptide 1	ADCYAP1	21.6544	3.55967	0.958512	3.71374	0.000204217	0.00213821
ENSMUSG00000102983	Gm38320	TEC	6	72652320	predicted gene, 38320		3.50434	3.55933	1.35462	2.62754	0.00860036	0.0457544
ENSMUSG00000007888	Crlf1	protein_coding	8	70493158	cytokine receptor-like factor 1	CRLF1	129.621	3.55718	0.444538	8.00197	1.22443e-15	1.04552e-13
ENSMUSG00000068638							12.6472	3.55177	0.905074	3.92429	8.69852e-05	0.00102691
ENSMUSG00000036186	Fam69b	protein_coding	2	26628457	family with sequence similarity 69, member B	FAM69B	52.443	3.54324	0.480567	7.37304	1.66786e-13	1.02595e-11
ENSMUSG00000049001	Ndnf	protein_coding	6	65671590	neuron-derived neurotrophic factor	NDNF	2326.22	3.53854	0.513986	6.88451	5.79853e-12	2.92271e-10
ENSMUSG00000102234	Gm37885	antisense	1	182484179	predicted gene, 37885		2.27858	3.5307	1.47955	2.38634	0.0170172
ENSMUSG00000050625	Ccdc121	protein_coding	1	181509633	coiled-coil domain containing 121		2.45248	3.51977	1.57031	2.24145	0.0249972
ENSMUSG00000102142	Gm26930	sense_intronic	1	137932041	predicted gene, 26930		9.61056	3.51806	1.14349	3.07661	0.0020937	0.0151166
ENSMUSG00000053687	Dpep2	protein_coding	8	105984944	dipeptidase 2	DPEP2	174.147	3.51586	0.57636	6.10011	1.05997e-09	3.67063e-08
ENSMUSG00000086385	Gm12701	sense_intronic	4	100119621	predicted gene 12701		3.38542	3.51525	1.37771	2.55152	0.0107254	0.0541631
ENSMUSG00000074243	Gm10651	processed_pseudogene	7	27949155	predicted pseudogene 10651		4.21371	3.51483	1.51474	2.32041	0.0203187	0.0881781
ENSMUSG00000037846	Rtkn2	protein_coding	10	67979570	rhotekin 2	RTKN2	231.622	3.5087	0.459937	7.62867	2.37193e-14	1.66749e-12
ENSMUSG00000021209	Ppp4r4	protein_coding	12	103532283	protein phosphatase 4, regulatory subunit 4	PPP4R4	25.512	3.49032	0.972052	3.59068	0.00032982	0.00321399
ENSMUSG00000104501	Gm37736	TEC	6	72749113	predicted gene, 37736		11.7832	3.47673	0.99664	3.48845	0.000485823	0.00445337
ENSMUSG00000038801	Scgb1c1	protein_coding	7	140845547	secretoglobin, family 1C, member 1	SCGB1C1	25.2128	3.47484	0.750228	4.63171	3.62659e-06	6.2562e-05
ENSMUSG00000104687	Gm42899	TEC	3	53083219	predicted gene 42899		7.29296	3.4686	1.10874	3.12842	0.00175748	0.0131503
ENSMUSG00000047021	Ccdc108	protein_coding	1	74902071	coiled-coil domain containing 108	CFAP65	10.47	3.46156	1.19568	2.89507	0.00379077	0.0242912
ENSMUSG00000104118	Gm37298	TEC	1	137909291	predicted gene, 37298		17.6069	3.45454	0.895799	3.85638	0.000115076	0.00130975
ENSMUSG00000030483	Cyp2b10	protein_coding	7	25897620	cytochrome P450, family 2, subfamily b, polypeptide 10	CYP2B6	427.86	3.45129	0.697517	4.94796	7.49964e-07	1.5168e-05
ENSMUSG00000035528	Npffr2	protein_coding	5	89527429	neuropeptide FF receptor 2	NPFFR2	46.0222	3.44885	0.730598	4.72059	2.35164e-06	4.22842e-05
ENSMUSG00000080928	Hmgb1-ps6	processed_pseudogene	16	31991253	high mobility group box 1, pseudogene 6		3.66151	3.44356	1.38136	2.49287	0.0126716	0.06174
ENSMUSG00000081276	Gm13132	processed_pseudogene	4	154220541	predicted gene 13132		3.46541	3.44071	1.27028	2.70862	0.00675635	0.0380688
ENSMUSG00000086822	5330413P13Rik	lincRNA	2	131820006	RIKEN cDNA 5330413P13 gene		4.77691	3.42536	1.38257	2.47752	0.0132297	0.0636143
ENSMUSG00000049107	Ntf3	protein_coding	6	126101412	neurotrophin 3	NTF3	18.6296	3.42252	0.980504	3.49057	0.000481984	0.00442687
ENSMUSG00000056271	Lman1l	protein_coding	9	57607085	lectin, mannose-binding 1 like	LMAN1L	2.98332	3.41699	1.62183	2.10688	0.035128	0.131721
ENSMUSG00000070354	Gm21975	protein_coding	11	79513385	predicted gene 21975		6.51303	3.41613	1.4636	2.33405	0.019593	0.0859463
ENSMUSG00000013974	Mcemp1	protein_coding	8	3665754	mast cell expressed membrane protein 1	MCEMP1	142.569	3.41122	1.0683	3.19312	0.00140747	0.0109437
ENSMUSG00000042788	Fam166b	protein_coding	4	43427019	family with sequence similarity 166, member B	FAM166B	3.10786	3.40407	1.53129	2.223	0.0262155	0.106804
ENSMUSG00000073902	Gm1966	unprocessed_pseudogene	7	106596743	predicted gene 1966		134.957	3.39991	0.905895	3.75309	0.000174667	0.00186751
ENSMUSG00000030785	Cox6a2	protein_coding	7	128205435	cytochrome c oxidase subunit VIa polypeptide 2	COX6A2	290.401	3.39868	1.11587	3.04578	0.0023208	0.0163831
ENSMUSG00000041762	Gpr155	protein_coding	2	73341506	G protein-coupled receptor 155	GPR155	340.762	3.39489	0.534904	6.34672	2.19954e-10	8.71426e-09
ENSMUSG00000033024	Klra9	protein_coding	6	130178675	killer cell lectin-like receptor subfamily A, member 9		11.5155	3.39136	1.48405	2.28521	0.0223005	0.0943009
ENSMUSG00000102723	Gm37936	TEC	1	126070140	predicted gene, 37936		17.6027	3.38399	0.797657	4.24241	2.21134e-05	0.000312327
ENSMUSG00000078780	Gm5150	protein_coding	3	15946870	predicted gene 5150		25.8125	3.38192	1.30202	2.59744
ENSMUSG00000091476	Gm16432	protein_coding	1	177983423	predicted gene 16432		133.81	3.38054	0.482051	7.01282	2.33564e-12	1.22001e-10
ENSMUSG00000022388	Ttll8	protein_coding	15	88890633	tubulin tyrosine ligase-like family, member 8	TTLL8	3.39594	3.37575	1.49005	2.26552	0.0234809	0.0979023
ENSMUSG00000051515	Fam181b	protein_coding	7	93079865	family with sequence similarity 181, member B	FAM181B	12.4889	3.36887	1.48654	2.26624
ENSMUSG00000106538	Gm42746	lincRNA	5	52982037	predicted gene 42746		2.56442	3.36817	1.65682	2.03292	0.0420609
ENSMUSG00000090053	Palm2	protein_coding	4	57434247	paralemmin 2	PALM2	4.88261	3.35134	1.38351	2.42234	0.0154209	0.0716433
ENSMUSG00000056069	Fam105a	protein_coding	15	27655071	family with sequence similarity 105, member A	FAM105A	98.834	3.34445	0.934759	3.57788	0.000346395	0.00335452
ENSMUSG00000056300	Zfp981	protein_coding	4	146502027	zinc finger protein 981	ZNF268	3.44485	3.3427	1.51497	2.20644	0.0273529	0.110062
ENSMUSG00000048939	Atp13a5	protein_coding	16	29231851	ATPase type 13A5	ATP13A5	24.7303	3.33998	1.0324	3.23515	0.00121577	0.00967855
ENSMUSG00000089702	Gm16568	antisense	9	15330573	predicted gene 16568		3.06853	3.33338	1.44194	2.31173	0.0207924	0.0896721
ENSMUSG00000024043	Arhgap28	protein_coding	17	67842713	Rho GTPase activating protein 28	ARHGAP28	82.2433	3.32973	0.700704	4.75197	2.01442e-06	3.67867e-05
ENSMUSG00000097440	Gm6277	lincRNA	18	11820676	predicted gene 6277		4.4626	3.32805	1.15275	2.88706	0.00388863	0.0247002
ENSMUSG00000106386	Gm42991	TEC	5	131972050	predicted gene 42991		4.3783	3.32101	1.21949	2.72328	0.00646374	0.0368962
ENSMUSG00000032514	Ttc21a	protein_coding	9	119937606	tetratricopeptide repeat domain 21A	TTC21A	16.171	3.3174	1.22123	2.71645	0.00659863	0.0374717
ENSMUSG00000042707	Dnali1	protein_coding	4	125055338	dynein, axonemal, light intermediate polypeptide 1	DNALI1	6.89478	3.31473	1.17223	2.82771	0.00468823	0.0287066
ENSMUSG00000020990	Cdkl1	protein_coding	12	69746848	cyclin-dependent kinase-like 1 (CDC2-related kinase)	CDKL1	24.2961	3.30693	1.0856	3.04618	0.00231773	0.0163676
ENSMUSG00000068617	Efcab1	protein_coding	16	14906637	EF hand calcium binding domain 1	EFCAB1	51.775	3.30666	0.893229	3.70191	0.000213979	0.00221194
ENSMUSG00000030680	Pagr1a	protein_coding	7	127015033	PAXIP1 associated glutamate rich protein 1A	PAGR1	11.3508	3.30464	1.71225	1.93
ENSMUSG00000028441	1110017D15Rik	protein_coding	4	41505009	RIKEN cDNA 1110017D15 gene	C9orf24	6.04081	3.29646	1.26676	2.60228	0.0092605	0.0484318
ENSMUSG00000074361	C5ar2	protein_coding	7	16234585	complement component 5a receptor 2	C5AR2	109.618	3.29569	0.405493	8.1276	4.3786e-16	3.99413e-14
ENSMUSG00000032915	Adgre4	protein_coding	17	55749984	adhesion G protein-coupled receptor E4	ADGRE4P	20.4717	3.29436	1.11181	2.96306	0.00304598	0.0204377
ENSMUSG00000054196	Cthrc1	protein_coding	15	39076932	collagen triple helix repeat containing 1	CTHRC1	133.862	3.28984	0.627806	5.24022	1.60382e-07	3.81086e-06
ENSMUSG00000056215	Lrguk	protein_coding	6	34029448	leucine-rich repeats and guanylate kinase domain containing	LRGUK	6.13987	3.28907	1.15391	2.85038	0.00436671	0.0271488
ENSMUSG00000105558	Gm5855	processed_pseudogene	3	130929366	predicted gene 5855		1.9341	3.28896	1.55339	2.11728	0.0342362
ENSMUSG00000006764	Tph2	protein_coding	10	115078641	tryptophan hydroxylase 2	TPH2	6.90583	3.2881	1.2594	2.61084	0.00903196	0.0475634
ENSMUSG00000009876	Cox4i2	protein_coding	2	152754173	cytochrome c oxidase subunit IV isoform 2	COX4I2	6.70165	3.28755	0.923999	3.55796	0.00037374	0.00358223
ENSMUSG00000055150	Zfp78	protein_coding	7	6363280	zinc finger protein 78	ZNF471	14.1074	3.28582	0.956108	3.43666	0.00058894	0.00525939
ENSMUSG00000022157	Mcpt8	protein_coding	14	56082166	mast cell protease 8		5.80293	3.28528	1.34174	2.44852	0.0143445	0.0677207
ENSMUSG00000095771	Igkv14-111	IG_V_gene	6	68256389	immunoglobulin kappa variable 14-111		1.98575	3.28054	1.56673	2.09387	0.0362712
ENSMUSG00000021879	Dnah12	protein_coding	14	26693274	dynein, axonemal, heavy chain 12	DNAH12	43.7825	3.27832	0.697881	4.69754	2.63319e-06	4.68958e-05
ENSMUSG00000038463	Olfml2b	protein_coding	1	170644532	olfactomedin-like 2B	OLFML2B	257.592	3.27736	0.812827	4.03205	5.52913e-05	0.000693925
ENSMUSG00000026204	Ptprn	protein_coding	1	75247027	protein tyrosine phosphatase, receptor type, N	PTPRN	32.0533	3.27205	1.02747	3.18456	0.00144974	0.0112165
ENSMUSG00000024907	Gal	protein_coding	19	3409919	galanin	GAL	6.56227	3.26805	1.57276	2.07791	0.037718	0.138272
ENSMUSG00000026009	Icos	protein_coding	1	60977927	inducible T cell co-stimulator	ICOS	22.9233	3.26456	0.940079	3.47264	0.000515366	0.00469263
ENSMUSG00000022262	Dnah5	protein_coding	15	28203752	dynein, axonemal, heavy chain 5	DNAH5	57.5426	3.26284	0.899594	3.62702	0.000286715	0.00284433
ENSMUSG00000037610	Kcnmb2	protein_coding	3	31902507	potassium large conductance calcium-activated channel, subfamily M, beta member 2	KCNMB2	9.44389	3.25479	1.18526	2.74606	0.00603162	0.0350066
ENSMUSG00000022439	Parvg	protein_coding	15	84324026	parvin, gamma	PARVG	52.5246	3.25241	1.14324	2.8449
ENSMUSG00000058099	Nfam1	protein_coding	15	82997721	Nfat activating molecule with ITAM motif 1	NFAM1	86.2653	3.25216	1.09681	2.9651
ENSMUSG00000024598	Fbn2	protein_coding	18	58008623	fibrillin 2	FBN2	56.572	3.25049	0.941996	3.45064	0.000559267	0.00503286
ENSMUSG00000035964	Tmem59l	protein_coding	8	70483867	transmembrane protein 59-like	TMEM59L	8.7668	3.24683	1.1071	2.93274	0.0033599	0.0220612
ENSMUSG00000098202	B830012L14Rik	lincRNA	12	109695586	RIKEN cDNA B830012L14 gene		32.6797	3.24396	0.754783	4.29788	1.72442e-05	0.000250168
ENSMUSG00000002769	Gnmt	protein_coding	17	46725664	glycine N-methyltransferase	GNMT	42.1331	3.23507	0.646436	5.00448	5.60134e-07	1.16643e-05
ENSMUSG00000072596	Ear2	protein_coding	14	44102654	eosinophil-associated, ribonuclease A family, member 2		787.456	3.23308	1.05645	3.06032	0.00221098	0.0157806
ENSMUSG00000048776	Pthlh	protein_coding	6	147252101	parathyroid hormone-like peptide	PTHLH	26.5916	3.22964	1.05787	3.05297	0.00226586	0.0160803
ENSMUSG00000074521	Gm14327	protein_coding	2	177897096	predicted gene 14327		6.4344	3.22855	1.63245	1.97773	0.0479589	0.164556
ENSMUSG00000093409	Gm25193	miRNA	6	120797574	predicted gene, 25193		23.6909	3.22825	0.638897	5.05285	4.35271e-07	9.35583e-06
ENSMUSG00000052861	Dnah6	protein_coding	6	73017606	dynein, axonemal, heavy chain 6	DNAH6	55.8635	3.21978	0.717744	4.48597	7.25814e-06	0.000116304
ENSMUSG00000023046	Igfbp6	protein_coding	15	102144362	insulin-like growth factor binding protein 6	IGFBP6	1031.03	3.21972	0.698934	4.60661	4.09283e-06	6.9832e-05
ENSMUSG00000026347	Tmem163	protein_coding	1	127486546	transmembrane protein 163	TMEM163	277.6	3.21626	0.376804	8.53562	1.39405e-17	1.48965e-15
ENSMUSG00000022231	Sema5a	protein_coding	15	32244813	sema domain, seven thrombospondin repeats (type 1 and type 1-like), transmembrane domain (TM) and short cytoplasmic domain, (semaphorin) 5A	SEMA5A	251.347	3.21538	0.730485	4.40171	1.07403e-05	0.000164356
ENSMUSG00000103038	Gm37124	TEC	1	137924388	predicted gene, 37124		4.34213	3.21344	1.27373	2.52285	0.0116409	0.0577873
ENSMUSG00000019848	Popdc3	protein_coding	10	45178098	popeye domain containing 3	POPDC3	42.1241	3.21222	1.3172	2.43867
ENSMUSG00000037101	Ttc29	protein_coding	8	78213297	tetratricopeptide repeat domain 29	TTC29	6.42166	3.21093	1.47823	2.17215	0.0298445	0.117499
ENSMUSG00000057135	Scimp	protein_coding	11	70790932	SLP adaptor and CSK interacting membrane protein	SCIMP	30.2661	3.20847	1.17779	2.72415
ENSMUSG00000045291	E330021D16Rik	protein_coding	6	136400317	RIKEN cDNA E330021D16 gene		3.94264	3.20635	1.31869	2.43148	0.0150374	0.0701698
ENSMUSG00000031443	F7	protein_coding	8	13026034	coagulation factor VII	F7	88.1569	3.20545	1.03834	3.08709	0.00202124	0.0147071
ENSMUSG00000021880	Rnase6	protein_coding	14	51129068	ribonuclease, RNase A family, 6	RNASE6	7.61853	3.20531	1.11471	2.87546	0.00403439	0.025436
ENSMUSG00000061802	Armc4	protein_coding	18	7088233	armadillo repeat containing 4	ARMC4	4.2911	3.20415	1.52298	2.10386	0.0353904	0.132413
ENSMUSG00000105366	Gm43719	TEC	5	13604035	predicted gene 43719		18.7241	3.19992	0.876105	3.65244	0.000259762	0.00261863
ENSMUSG00000027442	Cst8	protein_coding	2	148798785	cystatin 8 (cystatin-related epididymal spermatogenic)	CST8	112.089	3.1933	0.830016	3.84728	0.000119438	0.00135363
ENSMUSG00000067158	Col4a4	protein_coding	1	82448423	collagen, type IV, alpha 4	COL4A4	553.578	3.19157	0.445513	7.16382	7.84614e-13	4.40609e-11
ENSMUSG00000024653	Scgb1a1	protein_coding	19	9083636	secretoglobin, family 1A, member 1 (uteroglobin)	SCGB1A1	1058.13	3.18343	0.784377	4.05855	4.93775e-05	0.00062985
ENSMUSG00000103953	Gm29718	processed_pseudogene	1	136793034	predicted gene, 29718		11.8549	3.18217	1.53	2.07986	0.0375388	0.137804
ENSMUSG00000102200	Gm36957	TEC	9	102698179	predicted gene, 36957		2.32211	3.18133	1.64175	1.93777	0.0526508
ENSMUSG00000104554	Gm42835	antisense	3	122377097	predicted gene 42835		8.61257	3.18009	1.13624	2.79877	0.00512975	0.0309291
ENSMUSG00000078151	Gm12226	processed_pseudogene	11	54401092	predicted pseudogene 12226		8.13926	3.17853	1.70769	1.8613	0.0627016	0.197627
ENSMUSG00000031594	Fgl1	protein_coding	8	41191434	fibrinogen-like protein 1	FGL1	118.157	3.1733	0.875421	3.62489	0.000289087	0.00286473
ENSMUSG00000041798	Gck	protein_coding	11	5900820	glucokinase	GCK	5.34887	3.1717	1.26993	2.49754	0.0125057	0.0611071
ENSMUSG00000032942	Ucp3	protein_coding	7	100472990	uncoupling protein 3 (mitochondrial, proton carrier)	UCP3	59.7526	3.16995	1.37837	2.29979
ENSMUSG00000084956	Gm16194	lincRNA	17	29114145	predicted gene 16194		8.19154	3.1693	1.47159	2.15366
ENSMUSG00000055782	Abcd2	protein_coding	15	91145884	ATP-binding cassette, sub-family D (ALD), member 2	ABCD2	231.48	3.16915	0.873553	3.62789	0.000285748	0.00283775
ENSMUSG00000093479	Gm20629	antisense	5	108849781	predicted gene 20629		11.1461	3.16371	1.00783	3.13913	0.00169449	0.0127622
ENSMUSG00000034220	Gpc1	protein_coding	1	92831645	glypican 1	GPC1	324.43	3.16052	0.781546	4.04393	5.25622e-05	0.000663683
ENSMUSG00000078597	Cyp4a12b	protein_coding	4	115411624	cytochrome P450, family 4, subfamily a, polypeptide 12B	CYP4A22	25.44	3.16033	1.40117	2.25549
ENSMUSG00000025789	St8sia2	protein_coding	7	73939119	ST8 alpha-N-acetyl-neuraminide alpha-2,8-sialyltransferase 2	ST8SIA2	5.04031	3.15736	1.55114	2.0355	0.0418001	0.149686
ENSMUSG00000079436	Kcnj13	protein_coding	1	87386363	potassium inwardly-rectifying channel, subfamily J, member 13	KCNJ13	241.15	3.1556	0.705904	4.4703	7.81098e-06	0.000123683
ENSMUSG00000027676	Ccdc39	protein_coding	3	33812362	coiled-coil domain containing 39	CCDC39	30.103	3.15167	0.884706	3.5624	0.000367486	0.00353498
ENSMUSG00000063388	BC023105	pseudogene	18	60441753	cDNA sequence BC023105		10.7332	3.14942	1.22906	2.56247	0.0103932	0.0528765
ENSMUSG00000032487	Ptgs2	protein_coding	1	150100031	prostaglandin-endoperoxide synthase 2	PTGS2	2483.35	3.14712	0.668928	4.70472	2.5422e-06	4.54485e-05
ENSMUSG00000040693	Slco4c1	protein_coding	1	96816270	solute carrier organic anion transporter family, member 4C1	SLCO4C1	2528.57	3.14488	0.500726	6.28065	3.37168e-10	1.29467e-08
ENSMUSG00000027533	Fabp5	protein_coding	3	10012548	fatty acid binding protein 5, epidermal	FABP5	5960.41	3.14149	0.515903	6.08929	1.13411e-09	3.9057e-08
ENSMUSG00000093495	Gm23368	miRNA	7	30100840	predicted gene, 23368		4.97865	3.14065	1.34005	2.34368	0.0190944	0.0841143
ENSMUSG00000032057	4833427G06Rik	protein_coding	9	51081115	RIKEN cDNA 4833427G06 gene	C11orf88	4.0604	3.13714	1.5251	2.057	0.0396864	0.143769
ENSMUSG00000015452	Ager	protein_coding	17	34597862	advanced glycosylation end product-specific receptor	AGER	4887.22	3.13142	0.22787	13.7422	5.67623e-43	7.58183e-40
ENSMUSG00000037712	Fermt2	protein_coding	14	45458792	fermitin family member 2	FERMT2	1725.72	3.13044	0.469128	6.67289	2.50813e-11	1.17549e-09
ENSMUSG00000018341	Il12rb2	protein_coding	6	67291318	interleukin 12 receptor, beta 2	IL12RB2	9.41736	3.11744	1.31448	2.37161	0.0177106	0.0796713
ENSMUSG00000059325	Hopx	protein_coding	5	77086988	HOP homeobox	HOPX	1199.38	3.11703	0.954398	3.26597	0.0010909	0.00883671
ENSMUSG00000047342	Zfp286	protein_coding	11	62752577	zinc finger protein 286	ZNF286A	23.0507	3.11669	0.91787	3.39556	0.000684877	0.00597908
ENSMUSG00000053111	Fank1	protein_coding	7	133776861	fibronectin type 3 and ankyrin repeat domains 1	FANK1	2.65415	3.11622	1.47897	2.10702	0.0351157	0.131721
ENSMUSG00000025141	Myadml2	protein_coding	11	120646031	myeloid-associated differentiation marker-like 2	MYADML2	23.8558	3.11553	1.37027	2.27366
ENSMUSG00000056481	Cd248	protein_coding	19	5068078	CD248 antigen, endosialin	CD248	204.987	3.11078	1.19817	2.59628	0.00942396	0.0490476
ENSMUSG00000001864	Aif1l	protein_coding	2	31950139	allograft inflammatory factor 1-like	AIF1L	322.295	3.1095	0.948142	3.27958	0.00103963	0.00848952
ENSMUSG00000058715	Fcer1g	protein_coding	1	171229572	Fc receptor, IgE, high affinity I, gamma polypeptide	FCER1G	169.657	3.106	0.997546	3.11364	0.00184793	0.0136856
ENSMUSG00000019892	Lrriq1	protein_coding	10	103063198	leucine-rich repeats and IQ motif containing 1	LRRIQ1	12.1211	3.10554	1.00635	3.08594	0.00202913	0.0147301
ENSMUSG00000021760	Gpx8	protein_coding	13	113042763	glutathione peroxidase 8 (putative)	GPX8	555.4	3.10334	0.570601	5.43873	5.36627e-08	1.39957e-06
ENSMUSG00000026866	Kynu	protein_coding	2	43555329	kynureninase (L-kynurenine hydrolase)	KYNU	57.5789	3.09756	1.01846	3.0414	0.00235477	0.016551
ENSMUSG00000103964	Gm8407	processed_pseudogene	1	191001425	predicted gene 8407		4.54491	3.09616	1.37349	2.25423	0.0241818	0.100129
ENSMUSG00000089945	Pakap	protein_coding	4	57568179	paralemmin A kinase anchor protein		135.493	3.09113	1.26111	2.45112	0.0142414	0.0673702
ENSMUSG00000025092	Hspa12a	protein_coding	19	58795751	heat shock protein 12A	HSPA12A	110.852	3.08852	0.781614	3.95146	7.76751e-05	0.0009341
ENSMUSG00000048520	Fbxl13	protein_coding	5	21483847	F-box and leucine-rich repeat protein 13	FBXL13	12.8012	3.08752	1.21267	2.54605
ENSMUSG00000040809	Chil3	protein_coding	3	106147554	chitinase-like 3		12480.3	3.08733	1.01098	3.0538	0.00225966	0.0160456
ENSMUSG00000021313	Ryr2	protein_coding	13	11553103	ryanodine receptor 2, cardiac	RYR2	44.0005	3.08708	0.67696	4.56021	5.11025e-06	8.49438e-05
ENSMUSG00000102504	Gm21955	TEC	4	42714926	predicted gene, 21955		21.2646	3.08689	0.844616	3.65479	0.000257396	0.00259758
ENSMUSG00000085483	Gm14198	antisense	2	154630002	predicted gene 14198		2.61486	3.08426	1.47816	2.08655	0.0369287
ENSMUSG00000022265	Ank	protein_coding	15	27466677	progressive ankylosis	ANKH	351.94	3.08199	0.807453	3.81693	0.000135121	0.00150313
ENSMUSG00000003354	Ccdc65	protein_coding	15	98708207	coiled-coil domain containing 65	CCDC65	11.996	3.08167	0.960363	3.20886	0.00133264	0.0104356
ENSMUSG00000041193	Pla2g5	protein_coding	4	138799244	phospholipase A2, group V	PLA2G5	5.29003	3.07922	1.17668	2.61687	0.00887394	0.0469428
ENSMUSG00000052273	Dnah3	protein_coding	7	119922671	dynein, axonemal, heavy chain 3	DNAH3	24.7758	3.07884	0.891956	3.45178	0.000556899	0.00501397
ENSMUSG00000032890	Rims3	protein_coding	4	120854816	regulating synaptic membrane exocytosis 3	RIMS3	22.8988	3.07197	1.24874	2.46007
ENSMUSG00000079235	Ccdc13	protein_coding	9	121797627	coiled-coil domain containing 13	CCDC13	4.71998	3.07078	1.14718	2.6768	0.00743288	0.0408929
ENSMUSG00000076928	Trac	TR_C_gene	14	54220521	T cell receptor alpha constant		6.46798	3.06872	1.16372	2.63699	0.00836462	0.0448319
ENSMUSG00000024678	Ms4a4d	protein_coding	19	11536801	membrane-spanning 4-domains, subfamily A, member 4D		155.355	3.06854	1.01018	3.03762	0.00238454	0.0167132
ENSMUSG00000024978	Gpam	protein_coding	19	55069734	glycerol-3-phosphate acyltransferase, mitochondrial	GPAM	1902.98	3.06821	0.478761	6.40866	1.46808e-10	6.10068e-09
ENSMUSG00000074637	Sox2	protein_coding	3	34650405	SRY (sex determining region Y)-box 2	SOX2	71.0237	3.06685	0.796613	3.84987	0.000118181	0.00134101
ENSMUSG00000043613	Mmp3	protein_coding	9	7445822	matrix metallopeptidase 3	MMP3	34.9887	3.06618	0.841816	3.64234	0.000270167	0.00270785
ENSMUSG00000030617	Ccdc83	protein_coding	7	90223873	coiled-coil domain containing 83	CCDC83	20.4968	3.06409	0.705041	4.34598	1.38656e-05	0.000205133
ENSMUSG00000097339	Gm26671	lincRNA	3	57612697	predicted gene, 26671		21.797	3.06403	0.611383	5.01164	5.3969e-07	1.13141e-05
ENSMUSG00000000805	Car4	protein_coding	11	84957786	carbonic anhydrase 4	CA4	208.779	3.06313	1.21968	2.51142
ENSMUSG00000031786	Drc7	protein_coding	8	95055103	dynein regulatory complex subunit 7	DRC7	8.02507	3.06176	1.04688	2.92466	0.00344835	0.0225469
ENSMUSG00000043496	Tril	protein_coding	6	53815468	TLR4 interactor with leucine-rich repeats	TRIL	53.0115	3.0591	0.891796	3.43026	0.000602999	0.00536201
ENSMUSG00000025163	Cd7	protein_coding	11	121036747	CD7 antigen	CD7	3.0939	3.05201	1.27581	2.39222	0.0167469	0.0764195
ENSMUSG00000035435	Abca17	protein_coding	17	24264259	ATP-binding cassette, sub-family A (ABC1), member 17	ABCA17P	21.6165	3.04535	0.777453	3.91709	8.96254e-05	0.00105345
ENSMUSG00000016194	Hsd11b1	protein_coding	1	193221634	hydroxysteroid 11-beta dehydrogenase 1	HSD11B1	89.1645	3.0449	0.757366	4.02039	5.81024e-05	0.000723861
ENSMUSG00000021069	Pygl	protein_coding	12	70190811	liver glycogen phosphorylase	PYGL	431.923	3.03435	0.794621	3.81862	0.0001342	0.00149382
ENSMUSG00000037855	Zfp365	protein_coding	10	67886103	zinc finger protein 365	ZNF365	26.5626	3.03284	0.756092	4.01121	6.04082e-05	0.000749591
ENSMUSG00000098754	Gm44637	protein_coding	2	131909957	predicted gene 44637		3.55556	3.03138	1.71321	1.76941	0.0768252	0.226696
ENSMUSG00000048387	Osr1	protein_coding	12	9574442	odd-skipped related 1 (Drosophila)	OSR1	73.5343	3.02965	1.0781	2.81018	0.0049514	0.0300231
ENSMUSG00000046886	Zfp474	protein_coding	18	52615915	zinc finger protein 474	ZNF474	5.73609	3.02904	1.32735	2.28202	0.0224882	0.0948847
ENSMUSG00000041324	Inhba	protein_coding	13	16011851	inhibin beta-A	INHBA	10.1919	3.02659	1.10668	2.73485	0.00624085	0.0359965
ENSMUSG00000036853	Mcoln3	protein_coding	3	146117450	mucolipin 3	MCOLN3	97.8005	3.02588	1.13162	2.67395
ENSMUSG00000030147	Clec4b1	protein_coding	6	123049962	C-type lectin domain family 4, member b1	CLEC4C	13.4205	3.0204	1.2714	2.37566	0.0175178	0.0790678
ENSMUSG00000105204	Gm43738	protein_coding	3	89081939	predicted gene 43738		3.49875	3.01606	1.71277	1.76093	0.0782507	0.229391
ENSMUSG00000047959	Kcna3	protein_coding	3	107036169	potassium voltage-gated channel, shaker-related subfamily, member 3	KCNA3	25.1682	3.01513	1.31744	2.28863
ENSMUSG00000022790	Igsf11	protein_coding	16	38892671	immunoglobulin superfamily, member 11	IGSF11	12.4502	3.01495	0.717941	4.19945	2.67569e-05	0.000368993
ENSMUSG00000026712	Mrc1	protein_coding	2	14229392	mannose receptor, C type 1	MRC1	2050.8	3.00953	1.00187	3.00391	0.00266533	0.0183524
ENSMUSG00000048988	Elfn1	protein_coding	5	139907943	leucine rich repeat and fibronectin type III, extracellular 1	ELFN1	82.3843	3.00945	0.503858	5.97282	2.33184e-09	7.69056e-08
ENSMUSG00000058806	Col13a1	protein_coding	10	61838236	collagen, type XIII, alpha 1	COL13A1	14.6426	3.00872	1.24684	2.41308	0.0158184	0.0731283
ENSMUSG00000030030	1700003E16Rik	protein_coding	6	83156404	RIKEN cDNA 1700003E16 gene	C2orf81	3.78266	3.00611	1.24141	2.42153	0.0154553	0.0717512
ENSMUSG00000037683	Armc3	protein_coding	2	19199302	armadillo repeat containing 3	ARMC3	4.14067	3.00598	1.43059	2.10122	0.0356215	0.132879
ENSMUSG00000051648	Kctd19	protein_coding	8	105382807	potassium channel tetramerisation domain containing 19	KCTD19	1.76941	3.00307	1.6196	1.85421	0.0637094
ENSMUSG00000046031	Fam26f	protein_coding	10	34126067	family with sequence similarity 26, member F	FAM26F	4.22237	3.00241	1.34882	2.22594	0.0260179	0.106091
ENSMUSG00000029193	Cckar	protein_coding	5	53697776	cholecystokinin A receptor	CCKAR	84.7188	3.0019	1.06033	2.83111	0.00463874	0.0284875
ENSMUSG00000081476	Itpa-ps1	processed_pseudogene	2	94384502	inosine triphosphatase (nucleoside triphosphate pyrophosphatase) pseudogene 1		3.64001	2.99558	1.49412	2.00491	0.0449723	0.157399
ENSMUSG00000000359	Rem1	protein_coding	2	152626951	rad and gem related GTP binding protein 1	REM1	34.6508	2.99475	1.38135	2.16799	0.0301596	0.118335
ENSMUSG00000086587	Gm11837	antisense	4	14929908	predicted gene 11837	C8orf88	9.91636	2.9943	1.10973	2.69822	0.00697114	0.0389368
ENSMUSG00000004631	Sgce	protein_coding	6	4674350	sarcoglycan, epsilon	SGCE	324.789	2.99406	0.48266	6.20324	5.53126e-10	2.03211e-08
ENSMUSG00000045655	Fam216b	protein_coding	14	78081021	family with sequence similarity 216, member B	FAM216B	9.5585	2.98903	1.26947	2.35454	0.0185456	0.082415
ENSMUSG00000052852	Reep1	protein_coding	6	71707561	receptor accessory protein 1	REEP1	65.7219	2.98772	1.13042	2.64302	0.00821703	0.0442302
ENSMUSG00000009628	Tex15	protein_coding	8	33516738	testis expressed gene 15	TEX15	344.469	2.98471	0.735919	4.05576	4.99711e-05	0.000635875
ENSMUSG00000054720	Lrrc8c	protein_coding	5	105519388	leucine rich repeat containing 8 family, member C	LRRC8C	1007.05	2.98391	0.313169	9.52811	1.6018e-21	2.62751e-19
ENSMUSG00000100867	Gm18981	processed_pseudogene	6	118617626	predicted gene, 18981		7.45669	2.97678	1.09279	2.72402	0.00644932	0.0368363
ENSMUSG00000054320	Lrrc36	protein_coding	8	105413571	leucine rich repeat containing 36	LRRC36	3.97424	2.97586	1.33182	2.23443	0.0254547	0.104181
ENSMUSG00000104802	Gm5869	processed_pseudogene	5	86997159	predicted gene 5869		31.7215	2.97287	1.53484	1.93693
ENSMUSG00000092035	Peg10	protein_coding	6	4747306	paternally expressed 10	PEG10	85.1834	2.97141	0.628097	4.73081	2.23621e-06	4.04813e-05
ENSMUSG00000059824	Dbp	protein_coding	7	45705088	D site albumin promoter binding protein	DBP	407.188	2.97079	0.66582	4.46185	8.12543e-06	0.000127858
ENSMUSG00000040265	Dnm3	protein_coding	1	161982453	dynamin 3	DNM3	109.374	2.97035	0.461308	6.43896	1.20291e-10	5.07776e-09
ENSMUSG00000066196	Spag8	protein_coding	4	43651335	sperm associated antigen 8	SPAG8	6.24224	2.96874	1.06702	2.78228	0.00539787	0.032167
ENSMUSG00000026051	1500015O10Rik	protein_coding	1	43730602	RIKEN cDNA 1500015O10 gene	C2orf40	10.7806	2.96814	1.28127	2.31657	0.0205274	0.0888571
ENSMUSG00000022097	Sftpc	protein_coding	14	70520941	surfactant associated protein C	SFTPC	177028	2.96681	0.421932	7.03149	2.04332e-12	1.08244e-10
ENSMUSG00000037493	Cib2	protein_coding	9	54544794	calcium and integrin binding family member 2	CIB2	120.79	2.96588	0.737159	4.0234	5.73651e-05	0.000716585
ENSMUSG00000072572	Slc39a2	protein_coding	14	51892889	solute carrier family 39 (zinc transporter), member 2	SLC39A2	78.3572	2.96153	1.13387	2.61187
ENSMUSG00000040852	Plekhh2	protein_coding	17	84511895	pleckstrin homology domain containing, family H (with MyTH4 domain) member 2	PLEKHH2	367.15	2.96138	0.356698	8.30221	1.02193e-16	1.02193e-14
ENSMUSG00000103824	Gm38177	TEC	1	126323635	predicted gene, 38177		16.3776	2.96022	0.90385	3.27513	0.00105615	0.00860941
ENSMUSG00000103634	3110062G12Rik	TEC	1	176745564	RIKEN cDNA 3110062G12 gene		4.57824	2.95818	1.31448	2.25046	0.0244196	0.100783
ENSMUSG00000033770	Clcnka	protein_coding	4	141384610	chloride channel, voltage-sensitive Ka	CLCNKA	8.82931	2.95789	1.32296	2.23582	0.0253639	0.103946
ENSMUSG00000081665	Gm15922	polymorphic_pseudogene	7	3731630	predicted gene 15922		23.7638	2.95754	1.23777	2.38941	0.0168754	0.0768883
ENSMUSG00000038094	Atp13a4	protein_coding	16	29395853	ATPase type 13A4	ATP13A4	765.581	2.95506	0.748312	3.94896	7.84905e-05	0.000941483
ENSMUSG00000039062	Anpep	protein_coding	7	79821803	alanyl (membrane) aminopeptidase	ANPEP	414.907	2.955	0.441497	6.69313	2.18443e-11	1.04473e-09
ENSMUSG00000062456	Rpl9-ps6	protein_coding	19	32465885	ribosomal protein L9, pseudogene 6		3.76772	2.9525	1.70889	1.72773
ENSMUSG00000045551	Fpr1	protein_coding	17	17876471	formyl peptide receptor 1	FPR1	63.2946	2.95152	1.21902	2.42121
ENSMUSG00000027886	1700013F07Rik	protein_coding	3	108534150	RIKEN cDNA 1700013F07 gene	C1orf194	2.557	2.95094	1.49025	1.98017	0.0476846
ENSMUSG00000093456	Gm20662	protein_coding	9	107996349	predicted gene 20662		6.28868	2.95029	1.71225	1.72305	0.0848793	0.242494
ENSMUSG00000075334	Rprm	protein_coding	2	54084093	reprimo, TP53 dependent G2 arrest mediator candidate	RPRM	97.5607	2.94847	0.424105	6.95221	3.59608e-12	1.85252e-10
ENSMUSG00000085111	Ascl4	protein_coding	10	85927681	achaete-scute family bHLH transcription factor 4	ASCL4	3.47962	2.94596	1.47999	1.99053	0.0465322	0.160931
ENSMUSG00000051748	Wfdc21	protein_coding	11	83746940	WAP four-disulfide core domain 21	WFDC21P	74.5314	2.94495	1.18916	2.47649
ENSMUSG00000028111	Ctsk	protein_coding	3	95499256	cathepsin K	CTSK	744.393	2.93752	1.01662	2.88949	0.00385863	0.024597
ENSMUSG00000034773	BC030867	protein_coding	11	102248882	cDNA sequence BC030867	C17orf53	27.8859	2.93736	0.961064	3.05636	0.00224039	0.0159237
ENSMUSG00000031952	Chst5	protein_coding	8	111889136	carbohydrate (N-acetylglucosamine 6-O) sulfotransferase 5	CHST5	2.35688	2.93706	1.49279	1.9675	0.0491261
ENSMUSG00000021319	Sfrp4	protein_coding	13	19623175	secreted frizzled-related protein 4	SFRP4	269.847	2.93344	1.1452	2.56151	0.0104219	0.0529734
ENSMUSG00000020904	Cfap52	protein_coding	11	67924806	cilia and flagella associated protein 52	CFAP52	18.0854	2.93338	1.03148	2.84386	0.00445706	0.0276166
ENSMUSG00000062028	Irgc1	protein_coding	7	24431922	immunity-related GTPase family, cinema 1	IRGC	2.06433	2.93228	1.67535	1.75025
ENSMUSG00000022667	Cd200r1	protein_coding	16	44765736	CD200 receptor 1	CD200R1	54.6457	2.9301	1.04919	2.79271	0.00522685	0.0313678
ENSMUSG00000000216	Scnn1g	protein_coding	7	121734479	sodium channel, nonvoltage-gated 1 gamma	SCNN1G	172.503	2.92634	0.606898	4.82179	1.42274e-06	2.6983e-05
ENSMUSG00000079442	St6galnac4	protein_coding	2	32587095	ST6 (alpha-N-acetyl-neuraminyl-2,3-beta-galactosyl-1,3)-N-acetylgalactosaminide alpha-2,6-sialyltransferase 4	ST6GALNAC4	269.043	2.92126	0.477007	6.12414	9.11731e-10	3.22294e-08
ENSMUSG00000035305	Ror1	protein_coding	4	100095791	receptor tyrosine kinase-like orphan receptor 1	ROR1	191.545	2.92096	0.535442	5.45523	4.89091e-08	1.28455e-06
ENSMUSG00000088389	Gm24685	misc_RNA	12	56266920	predicted gene, 24685		2.87085	2.9187	1.60576	1.81765	0.0691184	0.211072
ENSMUSG00000027322	Siglec1	protein_coding	2	131069220	sialic acid binding Ig-like lectin 1, sialoadhesin	SIGLEC1	155.137	2.90713	1.21146	2.3997	0.0164086	0.0753167
ENSMUSG00000090624	Gm17060	processed_pseudogene	6	49424061	predicted gene 17060		2.42461	2.9024	1.3581	2.1371	0.0325895
ENSMUSG00000027831	Veph1	protein_coding	3	66053558	ventricular zone expressed PH domain-containing 1	VEPH1	271.067	2.90218	0.52264	5.55291	2.80952e-08	7.67479e-07
ENSMUSG00000013089	Etv5	protein_coding	16	22381309	ets variant 5	ETV5	1455.98	2.9009	0.324077	8.95128	3.51398e-19	4.56329e-17
ENSMUSG00000048038	Ccdc187	protein_coding	2	26243469	coiled-coil domain containing 187	CCDC187	15.8621	2.89366	1.25886	2.29864	0.0215251	0.0920147
ENSMUSG00000050370	Ch25h	protein_coding	19	34473786	cholesterol 25-hydroxylase	CH25H	125.76	2.88932	1.12855	2.56021
ENSMUSG00000038572	Bpifb5	protein_coding	2	154223742	BPI fold containing family B, member 5	BPIFB5P	6.01213	2.88901	1.0614	2.72189	0.00649103	0.0370286
ENSMUSG00000066554	Gm10167	processed_pseudogene	5	148182899	predicted pseudogene 10167		1.83072	2.88836	1.68693	1.7122	0.0868594
ENSMUSG00000102577	Gm37969	TEC	6	72635147	predicted gene, 37969		12.0826	2.88655	0.963725	2.9952	0.00274264	0.0187921
ENSMUSG00000029915	Clec5a	protein_coding	6	40574894	C-type lectin domain family 5, member a	CLEC5A	59.936	2.88589	0.979	2.9478
ENSMUSG00000083161	Gm11427	transcribed_unprocessed_pseudogene	11	83224454	predicted gene 11427		3.27578	2.88557	1.53634	1.87821	0.0603526	0.192904
ENSMUSG00000060548	Tnfrsf19	protein_coding	14	60963834	tumor necrosis factor receptor superfamily, member 19	TNFRSF19	194.004	2.88539	1.04398	2.76385	0.00571242	0.0335919
ENSMUSG00000037902	Sirpa	protein_coding	2	129592835	signal-regulatory protein alpha	SIRPA	1140.2	2.88425	1.09474	2.63464
ENSMUSG00000083192	Rpl31-ps12	processed_pseudogene	16	16819749	ribosomal protein L31, pseudogene 1 2		3.12445	2.88112	1.70801	1.68683
ENSMUSG00000016255	Tubb1	protein_coding	2	174450695	tubulin, beta 1 class VI	TUBB1	9.92706	2.88089	1.32672	2.17144	0.0298976	0.117653
ENSMUSG00000037759	Ptger2	protein_coding	14	44988195	prostaglandin E receptor 2 (subtype EP2)	PTGER2	15.4114	2.88079	1.15849	2.48668	0.0128942	0.0624346
ENSMUSG00000006390	Elovl1	protein_coding	4	118428093	elongation of very long chain fatty acids (FEN1/Elo2, SUR4/Elo3, yeast)-like 1	ELOVL1	7048.22	2.88077	0.458367	6.28486	3.28152e-10	1.26525e-08
ENSMUSG00000044811	Cd300c2	protein_coding	11	114996721	CD300C molecule 2	CD300C	98.1346	2.87806	1.17422	2.45104
ENSMUSG00000029368	Alb	protein_coding	5	90460897	albumin	ALB	101.176	2.87747	0.884685	3.25253	0.00114381	0.00918182
ENSMUSG00000098641	Rnu3b4	snoRNA	11	87462286	U3B small nuclear RNA 4		12.8496	2.87729	1.72116	1.67172
ENSMUSG00000098925	Rnu3b2	snoRNA	11	87471368	U3B small nuclear RNA 2		12.8496	2.87729	1.72116	1.67172
ENSMUSG00000104856	Rnu3b3	snoRNA	11	87448627	U3B small nuclear RNA 3		12.8496	2.87729	1.72116	1.67172
ENSMUSG00000105025	Rnu3b1	snoRNA	11	87443237	U3B small nuclear RNA 1		12.8496	2.87729	1.72116	1.67172
ENSMUSG00000050288	Fzd2	protein_coding	11	102604396	frizzled class receptor 2	FZD2	100.021	2.8756	0.643349	4.46973	7.83179e-06	0.000123904
ENSMUSG00000022686	B3gnt5	protein_coding	16	19760208	UDP-GlcNAc:betaGal beta-1,3-N-acetylglucosaminyltransferase 5	B3GNT5	122.499	2.87297	0.847355	3.39051
ENSMUSG00000030247	Kcnj8	protein_coding	6	142564837	potassium inwardly-rectifying channel, subfamily J, member 8	KCNJ8	105.268	2.87209	1.09517	2.6225	0.00872884	0.0463193
ENSMUSG00000053101	Gpr141	protein_coding	13	19749682	G protein-coupled receptor 141	GPR141	12.2493	2.87151	1.1177	2.56913	0.0101954	0.0521483
ENSMUSG00000104519	Gm37161	TEC	1	125919266	predicted gene, 37161		33.3055	2.87046	0.705278	4.06997	4.70191e-05	0.000606112
ENSMUSG00000020486	Sept4	protein_coding	11	87568903	septin 4	SEPT4	49.9488	2.87001	0.544725	5.26873	1.37369e-07	3.3018e-06
ENSMUSG00000090108							4.61746	2.86781	1.36107	2.10702	0.0351157	0.131721
ENSMUSG00000032595	Cdhr4	protein_coding	9	107992497	cadherin-related family member 4	CDHR4	16.2423	2.8668	1.084	2.64465	0.00817749	0.0440562
ENSMUSG00000000253	Gmpr	protein_coding	13	45507444	guanosine monophosphate reductase	GMPR	223.858	2.86675	0.61446	4.66548	3.07891e-06	5.39603e-05
ENSMUSG00000026728	Vim	protein_coding	2	13573927	vimentin	VIM	3453.46	2.86637	1.00148	2.86214	0.0042079	0.0263082
ENSMUSG00000105906	Iglc1	IG_C_gene	16	19061618	immunoglobulin lambda constant 1		5.43264	2.86434	1.28251	2.23338	0.0255238	0.104395
ENSMUSG00000023999	Kif6	protein_coding	17	49615136	kinesin family member 6	KIF6	7.7491	2.86427	1.1151	2.56862	0.0102103	0.0521818
ENSMUSG00000056987	Fam71d	protein_coding	12	78691535	family with sequence similarity 71, member D	FAM71D	4.16684	2.86383	1.18249	2.42186	0.0154413	0.0717039
ENSMUSG00000000627	Sema4f	protein_coding	6	82911885	sema domain, immunoglobulin domain (Ig), TM domain, and short cytoplasmic domain	SEMA4F	63.2874	2.85849	0.431279	6.62795	3.40392e-11	1.56013e-09
ENSMUSG00000036158	Prickle1	protein_coding	15	93499114	prickle planar cell polarity protein 1	PRICKLE1	66.0931	2.85724	0.824099	3.46711	0.000526085	0.00478492
ENSMUSG00000078252	Krtap17-1	protein_coding	11	99993234	keratin associated protein 17-1	KRTAP17-1	17.4973	2.85587	0.757853	3.76837	0.000164317	0.00177205
ENSMUSG00000032680	6820408C15Rik	protein_coding	2	152415587	RIKEN cDNA 6820408C15 gene	C20orf96	8.6683	2.85223	1.15187	2.47618	0.0132797	0.0637233
ENSMUSG00000041548	Hspb8	protein_coding	5	116408491	heat shock protein 8	HSPB8	1391.05	2.85043	0.658189	4.33071	1.4863e-05	0.000218505
ENSMUSG00000000901	Mmp11	protein_coding	10	75923222	matrix metallopeptidase 11	MMP11	120.552	2.85009	0.540642	5.27168	1.35178e-07	3.25752e-06
ENSMUSG00000078771	Evi2a	protein_coding	11	79526560	ecotropic viral integration site 2a	EVI2A	101.732	2.84918	0.925425	3.07878	0.0020785	0.0150418
ENSMUSG00000093861	Igkv1-110	IG_V_gene	6	68270485	immunoglobulin kappa variable 1-110		8.57728	2.84858	1.32061	2.15702	0.0310043	0.120788
ENSMUSG00000064326	Siva1	protein_coding	12	112644828	SIVA1, apoptosis-inducing factor	SIVA1	281.669	2.8477	0.44654	6.37726	1.8028e-10	7.31286e-09
ENSMUSG00000060480	Olfr171	protein_coding	16	19624157	olfactory receptor 171		12.4675	2.84685	1.09283	2.60502	0.00918692	0.048203
ENSMUSG00000068220	Lgals1	protein_coding	15	78926725	lectin, galactose binding, soluble 1	LGALS1	2073.39	2.84554	0.902429	3.1532	0.00161489	0.0122658
ENSMUSG00000018593	Sparc	protein_coding	11	55394500	secreted acidic cysteine rich glycoprotein	SPARC	9170.76	2.84427	0.535414	5.31228	1.08264e-07	2.64992e-06
ENSMUSG00000010142	Tnfrsf13b	protein_coding	11	61126755	tumor necrosis factor receptor superfamily, member 13b	TNFRSF13B	35.1157	2.84319	0.946056	3.00531	0.00265311	0.0182872
ENSMUSG00000064280	Ccdc146	protein_coding	5	21292961	coiled-coil domain containing 146	CCDC146	12.6976	2.84211	1.27476	2.22952	0.0257791	0.105278
ENSMUSG00000039323	Igfbp2	protein_coding	1	72824503	insulin-like growth factor binding protein 2	IGFBP2	260.444	2.83351	0.732552	3.868	0.000109732	0.00125889
ENSMUSG00000022651	Retnlg	protein_coding	16	48872608	resistin like gamma		55.8733	2.83273	0.813578	3.48182	0.000498021	0.00454514
ENSMUSG00000026357	Rgs18	protein_coding	1	144752683	regulator of G-protein signaling 18	RGS18	31.1161	2.83206	1.14248	2.47886	0.0131802	0.0634579
ENSMUSG00000102740	Gm37599	TEC	1	141356789	predicted gene, 37599		3.37398	2.83143	1.55788	1.81749	0.0691426	0.211097
ENSMUSG00000074259	Gramd2	protein_coding	9	59680144	GRAM domain containing 2	GRAMD2	394.987	2.83114	0.438591	6.45507	1.0817e-10	4.61824e-09
ENSMUSG00000006522	Itih3	protein_coding	14	30908573	inter-alpha trypsin inhibitor, heavy chain 3	ITIH3	7.28812	2.83069	1.08921	2.59885	0.00935358	0.0487627
ENSMUSG00000030830	Itgal	protein_coding	7	127296260	integrin alpha L	ITGAL	77.6432	2.83053	1.11268	2.54388
ENSMUSG00000022584	Ly6c2	protein_coding	15	75108158	lymphocyte antigen 6 complex, locus C2		325.75	2.82726	0.638537	4.42771	9.52396e-06	0.000147432
ENSMUSG00000097471	5830432E09Rik	antisense	7	135635931	RIKEN cDNA 5830432E09 gene		3.67694	2.82621	1.51271	1.86831	0.0617195	0.195818
ENSMUSG00000048834	Vstm2a	protein_coding	11	16257724	V-set and transmembrane domain containing 2A	VSTM2A	44.3366	2.82199	1.321	2.13625	0.0326592	0.125175
ENSMUSG00000000794	Kcnn3	protein_coding	3	89520164	potassium intermediate/small conductance calcium-activated channel, subfamily N, member 3	KCNN3	281.816	2.82101	0.900578	3.13245	0.00173355	0.0130086
ENSMUSG00000036533	Cdc42ep3	protein_coding	17	79334025	CDC42 effector protein (Rho GTPase binding) 3	CDC42EP3	522.661	2.81676	0.437639	6.43627	1.22448e-10	5.15715e-09
ENSMUSG00000027702	Lrrc34	protein_coding	3	30624267	leucine rich repeat containing 34	LRRC34	9.87309	2.81603	1.11777	2.51933	0.0117579	0.0582752
ENSMUSG00000022875	Kng1	protein_coding	16	23057865	kininogen 1	KNG1	9.2096	2.81518	1.17778	2.39024	0.0168374	0.0767389
ENSMUSG00000071226	Cecr2	protein_coding	6	120666369	cat eye syndrome chromosome region, candidate 2	CECR2	327.586	2.81379	0.350192	8.03497	9.36009e-16	8.10341e-14
ENSMUSG00000102252	Snrpn	protein_coding	7	59982495	small nuclear ribonucleoprotein N	SNRPN	49.5982	2.81065	0.509	5.5219	3.35347e-08	9.10157e-07
ENSMUSG00000024679	Ms4a6d	protein_coding	19	11586604	membrane-spanning 4-domains, subfamily A, member 6D	MS4A6A	123.554	2.80919	1.01257	2.77433
ENSMUSG00000108046	Gm43924	TEC	6	15811323	predicted gene, 43924		22.985	2.80847	0.820569	3.42259	0.000620269	0.005479
ENSMUSG00000020654	Adcy3	protein_coding	12	4133103	adenylate cyclase 3	ADCY3	218.635	2.80551	1.03356	2.71441	0.00663934	0.0376115
ENSMUSG00000034324	Tmem132c	protein_coding	5	127241808	transmembrane protein 132C	TMEM132C	85.7525	2.80453	1.14551	2.44828	0.0143541	0.0677491
ENSMUSG00000085771	C230066G23Rik	sense_intronic	5	105580440	RIKEN cDNA C230066G23 gene		8.44687	2.79824	0.993821	2.81564	0.00486808	0.0296235
ENSMUSG00000032740	Ccdc88a	protein_coding	11	29373658	coiled coil domain containing 88A	CCDC88A	347.402	2.79802	0.881738	3.1733	0.00150715	0.0115887
ENSMUSG00000074146	4930579C12Rik	lincRNA	9	89113111	RIKEN cDNA 4930579C12 gene		2.04229	2.79728	1.7112	1.63468	0.102115
ENSMUSG00000021534	1700001L19Rik	protein_coding	13	68597439	RIKEN cDNA 1700001L19 gene	C5orf49	3.90315	2.79622	1.34361	2.08112	0.0374232	0.137542
ENSMUSG00000026011	Ctla4	protein_coding	1	60887000	cytotoxic T-lymphocyte-associated protein 4	CTLA4	24.0873	2.79455	1.13131	2.4702	0.0135039	0.0646006
ENSMUSG00000071713	Csf2rb	protein_coding	15	78325990	colony stimulating factor 2 receptor, beta, low-affinity (granulocyte-macrophage)	CSF2RB	266.472	2.79408	1.06708	2.61843
ENSMUSG00000039179	Tekt5	protein_coding	16	10357948	tektin 5	TEKT5	6.81901	2.78994	1.01705	2.74317	0.00608501	0.0352836
ENSMUSG00000027070	Lrp2	protein_coding	2	69424340	low density lipoprotein receptor-related protein 2	LRP2	5300.57	2.78919	0.5976	4.66732	3.05154e-06	5.36314e-05
ENSMUSG00000037202	Prf1	protein_coding	10	61297836	perforin 1 (pore forming protein)	PRF1	3.13572	2.78901	1.13735	2.45221	0.0141983	0.0672512
ENSMUSG00000022818	Cyp2ab1	protein_coding	16	20308387	cytochrome P450, family 2, subfamily ab, polypeptide 1	CYP2AB1P	13.7579	2.78838	1.12522	2.47808	0.0132091	0.0635642
ENSMUSG00000029816	Gpnmb	protein_coding	6	49036546	glycoprotein (transmembrane) nmb	GPNMB	818.273	2.78753	1.08819	2.56162	0.0104185	0.0529709
ENSMUSG00000059089	Fcgr4	protein_coding	1	171018920	Fc receptor, IgG, low affinity IV	FCGR3A	75.9999	2.78652	1.03189	2.7004	0.00692568	0.0387639
ENSMUSG00000020811	Wscd1	protein_coding	11	71749920	WSC domain containing 1	WSCD1	7.02285	2.78461	1.27777	2.17927	0.0293117	0.116006
ENSMUSG00000028469	Npr2	protein_coding	4	43631935	natriuretic peptide receptor 2	NPR2	216.954	2.78355	0.483075	5.76215	8.30486e-09	2.53346e-07
ENSMUSG00000066944	4921513D11Rik	protein_coding	17	79626677	RIKEN cDNA 4921513D11 gene		25.3843	2.78271	0.760959	3.65684	0.000255339	0.0025824
ENSMUSG00000104964	4930597L12Rik	TEC	3	153473744	RIKEN cDNA 4930597L12 gene		2.13551	2.78184	1.456	1.9106	0.0560554
ENSMUSG00000022661	Cd200	protein_coding	16	45382135	CD200 antigen	CD200	768.762	2.78015	0.507079	5.48268	4.18935e-08	1.10964e-06
ENSMUSG00000046500	Fam19a4	protein_coding	6	96831203	family with sequence similarity 19, member A4	FAM19A4	2.83067	2.77556	1.53968	1.80269	0.0714373	0.215921
ENSMUSG00000002500	Rpl3l	protein_coding	17	24727820	ribosomal protein L3-like	RPL3L	134.193	2.77495	1.38739	2.00012
ENSMUSG00000053398	Phgdh	protein_coding	3	98313170	3-phosphoglycerate dehydrogenase	PHGDH	395.508	2.77319	0.573768	4.83328	1.34299e-06	2.55742e-05
ENSMUSG00000079293	Clec7a	polymorphic_pseudogene	6	129461591	C-type lectin domain family 7, member a	CLEC7A	1052.63	2.77273	0.985391	2.81384
ENSMUSG00000062082	Cd200r4	protein_coding	16	44811733	CD200 receptor 4	CD200R1	79.5536	2.77218	1.13757	2.43693	0.0148124	0.0694564
ENSMUSG00000022652	Morc1	protein_coding	16	48431237	microrchidia 1	MORC1	33.8206	2.77134	0.774057	3.58028	0.000343233	0.00332907
ENSMUSG00000036526	Card11	protein_coding	5	140872990	caspase recruitment domain family, member 11	CARD11	89.3515	2.76977	1.12768	2.45616
ENSMUSG00000069309	Hist1h2an	protein_coding	13	21786826	histone cluster 1, H2an	HIST1H2AG	11.8724	2.76942	1.32045	2.09733	0.0359644	0.133864
ENSMUSG00000020264	Slc36a2	protein_coding	11	55158470	solute carrier family 36 (proton/amino acid symporter), member 2	SLC36A2	19.6898	2.76319	0.928303	2.9766	0.0029146	0.0197189
ENSMUSG00000004730	Adgre1	protein_coding	17	57358686	adhesion G protein-coupled receptor E1	ADGRE1	432.282	2.76027	1.04761	2.63482	0.00841825	0.0450419
ENSMUSG00000079465	Col4a3	protein_coding	1	82586921	collagen, type IV, alpha 3	COL4A3	638.276	2.75821	0.445439	6.19213	5.93573e-10	2.14697e-08
ENSMUSG00000020674	Pxdn	protein_coding	12	29938036	peroxidasin	PXDN	341.867	2.75623	0.644448	4.27688	1.8953e-05	0.000271795
ENSMUSG00000035578	Iqcg	protein_coding	16	33015385	IQ motif containing G	IQCG	31.0835	2.75466	0.799548	3.44527	0.000570494	0.00511421
ENSMUSG00000104376	Gm37516	TEC	1	182679939	predicted gene, 37516		16.8341	2.75359	0.884313	3.11382	0.00184681	0.0136828
ENSMUSG00000026193	Fn1	protein_coding	1	71585520	fibronectin 1	FN1	4646.16	2.75328	0.746655	3.68748
ENSMUSG00000037362	Nov	protein_coding	15	54745702	nephroblastoma overexpressed gene	NOV	321.023	2.75219	1.24735	2.20643
ENSMUSG00000048218	Amigo2	protein_coding	15	97244074	adhesion molecule with Ig like domain 2	AMIGO2	76.5949	2.75198	0.512624	5.36842	7.9431e-08	2.00434e-06
ENSMUSG00000030433	Sbk2	protein_coding	7	4940512	SH3-binding domain kinase family, member 2	SBK2	140.798	2.74985	1.43399	1.91762
ENSMUSG00000071550	Cfap44	protein_coding	16	44394796	cilia and flagella associated protein 44	CFAP44	27.8966	2.74934	0.882591	3.11508	0.00183898	0.0136464
ENSMUSG00000056004	9330182L06Rik	protein_coding	5	9266118	RIKEN cDNA 9330182L06 gene	KIAA1324L	144.427	2.74481	0.715924	3.83395	0.000126103	0.00141375
ENSMUSG00000028179	Cth	protein_coding	3	157894248	cystathionase (cystathionine gamma-lyase)	CTH	240.971	2.7439	0.538163	5.09864	3.42108e-07	7.57091e-06
ENSMUSG00000026874	Hc	protein_coding	2	34983331	hemolytic complement	C5	12603.7	2.74046	0.533816	5.13372	2.84075e-07	6.41571e-06
ENSMUSG00000053647	Gper1	protein_coding	5	139423151	G protein-coupled estrogen receptor 1	GPER1	13.5208	2.73906	1.31896	2.07669	0.0378306	0.138549
ENSMUSG00000042834	Nrep	protein_coding	18	33437019	neuronal regeneration related protein	NREP	247.494	2.73582	0.504729	5.42038	5.94738e-08	1.53613e-06
ENSMUSG00000000244	Tspan32	protein_coding	7	143005046	tetraspanin 32	TSPAN32	22.7697	2.73457	1.07368	2.54692	0.010868	0.0547793
ENSMUSG00000049409	Prokr1	protein_coding	6	87578591	prokineticin receptor 1	PROKR1	48.2737	2.73451	0.711293	3.84442	0.000120838	0.00136618
ENSMUSG00000106416	Gm5857	processed_pseudogene	3	144427180	predicted gene 5857		2.08821	2.73357	1.64799	1.65874	0.097169
ENSMUSG00000062329	Cytl1	protein_coding	5	37735519	cytokine-like 1	CYTL1	4.30018	2.73343	1.29639	2.10849	0.034989	0.131438
ENSMUSG00000039628	Hs3st6	protein_coding	17	24753003	heparan sulfate (glucosamine) 3-O-sulfotransferase 6	HS3ST6	2.78789	2.73232	1.41137	1.93594	0.0528755	0.176095
ENSMUSG00000024663	Rab3il1	protein_coding	19	10001669	RAB3A interacting protein (rabin3)-like 1	RAB3IL1	173.992	2.73214	0.996333	2.7422	0.00610293	0.0353546
ENSMUSG00000020473	Aebp1	protein_coding	11	5861947	AE binding protein 1	AEBP1	845.424	2.73198	0.735461	3.71465	0.000203484	0.00213293
ENSMUSG00000004988	Fxyd4	protein_coding	6	117933559	FXYD domain-containing ion transport regulator 4	FXYD4	76.6731	2.72946	0.888129	3.07327	0.00211726	0.015252
ENSMUSG00000055523	Gucy2g	protein_coding	19	55198297	guanylate cyclase 2g	GUCY2GP	6.50873	2.72787	1.09648	2.48783	0.0128524	0.062329
ENSMUSG00000049690	Nckap5	protein_coding	1	125913620	NCK-associated protein 5	NCKAP5	1226.15	2.72739	0.376707	7.24009	4.48402e-13	2.61219e-11
ENSMUSG00000031647	Mfap3l	protein_coding	8	60632827	microfibrillar-associated protein 3-like	MFAP3L	2055.98	2.72595	1.00066	2.72416	0.00644653	0.0368317
ENSMUSG00000028347	Tmeff1	protein_coding	4	48585174	transmembrane protein with EGF-like and two follistatin-like domains 1	TMEFF1	93.9393	2.72512	0.454293	5.99858	1.99048e-09	6.63364e-08
ENSMUSG00000044092	C130050O18Rik	protein_coding	5	139405280	RIKEN cDNA C130050O18 gene		16.1015	2.72495	1.17166	2.32571	0.020034	0.0872608
ENSMUSG00000051236	Msrb3	protein_coding	10	120781096	methionine sulfoxide reductase B3	MSRB3	1086.03	2.72424	0.50975	5.34427	9.07797e-08	2.25442e-06
ENSMUSG00000027202	Slc12a1	protein_coding	2	125152505	solute carrier family 12, member 1	SLC12A1	1.7852	2.72409	1.70721	1.59564	0.11057
ENSMUSG00000033053	1700028P14Rik	protein_coding	19	23558760	RIKEN cDNA 1700028P14 gene	C9orf135	2.17119	2.72342	1.50038	1.81515	0.0695008
ENSMUSG00000047361	Gm973	protein_coding	1	59516264	predicted gene 973	KIAA2012	17.9237	2.7224	1.27275	2.13899	0.0324368	0.124629
ENSMUSG00000021609	Slc6a3	protein_coding	13	73536747	solute carrier family 6 (neurotransmitter transporter, dopamine), member 3	SLC6A3	6.75736	2.72058	0.999801	2.72112	0.00650608	0.03707
ENSMUSG00000024232	Bambi	protein_coding	18	3507957	BMP and activin membrane-bound inhibitor	BAMBI	430.521	2.72053	0.491332	5.53706	3.0759e-08	8.37253e-07
ENSMUSG00000060180	Myh13	protein_coding	11	67321658	myosin, heavy polypeptide 13, skeletal muscle	MYH13	82.1562	2.71939	0.815671	3.33393	0.000856282	0.00720309
ENSMUSG00000094530	Gm21399	processed_pseudogene	8	129252998	predicted gene, 21399		8.92477	2.71767	1.30718	2.07903	0.0376143	0.137946
ENSMUSG00000022793	B4galt4	protein_coding	16	38742264	UDP-Gal:betaGlcNAc beta 1,4-galactosyltransferase, polypeptide 4	B4GALT4	160.613	2.71669	0.381078	7.12897	1.01125e-12	5.59478e-11
ENSMUSG00000096942	Rps19-ps6	processed_pseudogene	12	110898114	ribosomal protein S19, pseudogene 6		8.29872	2.71606	1.53728	1.7668	0.0772621	0.22742
ENSMUSG00000048029	Eno4	protein_coding	19	58943425	enolase 4	ENO4	4.30302	2.71376	1.21872	2.22673	0.0259653	0.105923
ENSMUSG00000093756	Gm18594	processed_pseudogene	5	108821721	predicted gene, 18594		16.3301	2.71325	1.17783	2.3036	0.0212451	0.0911411
ENSMUSG00000062284	Gm6030	processed_pseudogene	16	45205100	predicted gene 6030		3.73519	2.71132	1.34767	2.01186	0.044235	0.155517
ENSMUSG00000015355	Cd48	protein_coding	1	171682009	CD48 antigen	CD48	104.627	2.70656	0.960259	2.81857	0.00482375	0.029392
ENSMUSG00000000739	Sult5a1	protein_coding	8	123140192	sulfotransferase family 5A, member 1		8.09756	2.70632	1.40588	1.925	0.0542293	0.178852
ENSMUSG00000052482	Gm8174	processed_pseudogene	15	10560524	predicted gene 8174		7.34139	2.70268	1.33622	2.02264	0.0431105	0.152828
ENSMUSG00000043832	Clec4a3	protein_coding	6	122952515	C-type lectin domain family 4, member a3		73.6732	2.70123	1.0408	2.59533
ENSMUSG00000089874	9230117E06Rik	antisense	16	22511480	RIKEN cDNA 9230117E06 gene		3.05144	2.70036	1.49159	1.81039	0.0702352	0.21349
ENSMUSG00000037780	Mbl1	protein_coding	14	41151456	mannose-binding lectin (protein A) 1	MBL1P	35.4588	2.69963	0.597237	4.52019	6.17842e-06	0.000100641
ENSMUSG00000026482	Rgl1	protein_coding	1	152516760	ral guanine nucleotide dissociation stimulator,-like 1	RGL1	355.653	2.69625	0.918509	2.93546	0.00333054	0.0219128
ENSMUSG00000106009	Gm9379	processed_pseudogene	3	124588512	predicted gene 9379		4.39106	2.69534	1.28049	2.10493	0.0352978	0.132199
ENSMUSG00000021624	Cd180	protein_coding	13	102693558	CD180 antigen	CD180	27.2274	2.69511	0.869821	3.09846	0.00194526	0.0142541
ENSMUSG00000030093	Wnt7a	protein_coding	6	91363981	wingless-type MMTV integration site family, member 7A	WNT7A	77.5702	2.69239	0.645298	4.17232	3.01512e-05	0.000410653
ENSMUSG00000042345	Ubash3a	protein_coding	17	31207873	ubiquitin associated and SH3 domain containing, A	UBASH3A	2.64109	2.69234	1.66559	1.61645	0.105997	0.282155
ENSMUSG00000078452	Raet1d	protein_coding	10	22360552	retinoic acid early transcript delta		1.56869	2.69125	1.57033	1.71381	0.0865644
ENSMUSG00000018581	Dnah11	protein_coding	12	117877982	dynein, axonemal, heavy chain 11	DNAH11	28.177	2.69039	0.903416	2.97802	0.00290114	0.019642
ENSMUSG00000051041	Olfml1	protein_coding	7	107567446	olfactomedin-like 1	OLFML1	88.7214	2.68687	1.1546	2.3271	0.0199602	0.0870668
ENSMUSG00000026630	Batf3	protein_coding	1	191097847	basic leucine zipper transcription factor, ATF-like 3	BATF3	5.97701	2.68472	1.29829	2.06789	0.0386505	0.140972
ENSMUSG00000022249	Ttc23l	protein_coding	15	10500102	tetratricopeptide repeat domain 23-like	TTC23L	14.7743	2.68419	0.830696	3.23125	0.0012325	0.00978673
ENSMUSG00000027669	Gnb4	protein_coding	3	32580332	guanine nucleotide binding protein (G protein), beta 4	GNB4	190.258	2.68406	0.652497	4.11353	3.89655e-05	0.000512777
ENSMUSG00000039316	Rftn1	protein_coding	17	49992257	raftlin lipid raft linker 1	RFTN1	149.723	2.68296	1.05848	2.53473	0.0112535	0.0562825
ENSMUSG00000020686	Gas2l2	protein_coding	11	83421902	growth arrest-specific 2 like 2	GAS2L2	4.54408	2.68004	1.57122	1.7057	0.0880636	0.248948
ENSMUSG00000037940	Inpp4b	protein_coding	8	81342556	inositol polyphosphate-4-phosphatase, type II	INPP4B	1014.69	2.67988	0.382733	7.00197	2.5238e-12	1.30734e-10
ENSMUSG00000089942	Pira2	protein_coding	7	3836812	paired-Ig-like receptor A2	LILRB3	123.48	2.67901	1.25069	2.14202	0.0321918	0.124045
ENSMUSG00000043157	Arl11	protein_coding	14	61309753	ADP-ribosylation factor-like 11	ARL11	34.1502	2.67664	1.02358	2.61498	0.00892326	0.047137
ENSMUSG00000033960	9430020K01Rik	protein_coding	18	4634929	RIKEN cDNA 9430020K01 gene	KIAA1462	359.362	2.67618	0.464998	5.75524	8.65181e-09	2.62644e-07
ENSMUSG00000017007	Rbpjl	protein_coding	2	164403141	recombination signal binding protein for immunoglobulin kappa J region-like	RBPJL	282.115	2.67319	0.593037	4.50763	6.55554e-06	0.000106414
ENSMUSG00000032554	Trf	protein_coding	9	103204001	transferrin	TF	27358.8	2.67181	0.394452	6.77349	1.25715e-11	6.10616e-10
ENSMUSG00000002111	Spi1	protein_coding	2	91082390	spleen focus forming virus (SFFV) proviral integration oncogene	SPI1	101.041	2.67036	1.17785	2.26715
ENSMUSG00000031636	Pdlim3	protein_coding	8	45885461	PDZ and LIM domain 3	PDLIM3	930.38	2.66818	0.765691	3.48467	0.000492738	0.00450352
ENSMUSG00000046805	Mpeg1	protein_coding	19	12460779	macrophage expressed gene 1	MPEG1	1803.69	2.66753	0.964195	2.76658	0.00566471	0.0333638
ENSMUSG00000030162	Olr1	protein_coding	6	129485244	oxidized low density lipoprotein (lectin-like) receptor 1	OLR1	119.196	2.66512	1.0453	2.54962
ENSMUSG00000014361	Mertk	protein_coding	2	128698956	c-mer proto-oncogene tyrosine kinase	MERTK	271.819	2.66508	1.05742	2.52036
ENSMUSG00000044772	Sntn	protein_coding	14	13670876	sentan, cilia apical structure protein	SNTN	6.30619	2.66503	1.39393	1.91189	0.0558909	0.182668
ENSMUSG00000030742	Lat	protein_coding	7	126363824	linker for activation of T cells	LAT	9.31659	2.66471	1.08682	2.45184	0.0142127	0.0672854
ENSMUSG00000002944	Cd36	protein_coding	5	17781690	CD36 antigen	CD36	11287.5	2.66433	0.41747	6.3821	1.74676e-10	7.10097e-09
ENSMUSG00000021728	Emb	protein_coding	13	117220625	embigin	EMB	1782.5	2.6618	0.347164	7.66728	1.75683e-14	1.25873e-12
ENSMUSG00000036598	Ccdc113	protein_coding	8	95534085	coiled-coil domain containing 113	CCDC113	7.70373	2.65981	1.10625	2.40434	0.0162018	0.0745691
ENSMUSG00000036599	Chst12	protein_coding	5	140505550	carbohydrate sulfotransferase 12	CHST12	85.3828	2.65911	0.5817	4.57127	4.84783e-06	8.10138e-05
ENSMUSG00000028600	Podn	protein_coding	4	108014791	podocan	PODN	80.8204	2.65782	0.804286	3.30457	0.000951216	0.00786558
ENSMUSG00000042436	Mfap4	protein_coding	11	61485431	microfibrillar-associated protein 4	MFAP4	210.765	2.65404	0.816375	3.25101	0.00114997	0.0092198
ENSMUSG00000074677	Sirpb1c	protein_coding	3	15795145	signal-regulatory protein beta 1C	SIRPB1	101.443	2.65249	1.16075	2.28514	0.0223044	0.0943009
ENSMUSG00000000290	Itgb2	protein_coding	10	77530252	integrin beta 2	ITGB2	713.052	2.65163	1.13905	2.32794
ENSMUSG00000054640	Slc8a1	protein_coding	17	81388691	solute carrier family 8 (sodium/calcium exchanger), member 1	SLC8A1	284.343	2.65137	0.550441	4.81681	1.45872e-06	2.75815e-05
ENSMUSG00000053353	2310001K24Rik	antisense	2	163471957	RIKEN cDNA 2310001K24 gene		2.31787	2.6504	1.48322	1.78692	0.0739501
ENSMUSG00000070867	Trabd2b	protein_coding	4	114406724	TraB domain containing 2B	TRABD2B	49.4028	2.64984	1.18392	2.23819	0.0252084	0.10349
ENSMUSG00000052270	Fpr2	protein_coding	17	17887824	formyl peptide receptor 2	FPR2	58.6088	2.64918	1.01974	2.59789
ENSMUSG00000020689	Itgb3	protein_coding	11	104608000	integrin beta 3	ITGB3	195.537	2.64847	0.599206	4.41996	9.87177e-06	0.000151936
ENSMUSG00000030737	Slco2b1	protein_coding	7	99657804	solute carrier organic anion transporter family, member 2b1	SLCO2B1	173.208	2.64702	1.1267	2.34936	0.0188057	0.0831757
ENSMUSG00000026768	Itga8	protein_coding	2	12106632	integrin alpha 8	ITGA8	151.552	2.64457	0.969938	2.72653	0.0064004	0.0366659
ENSMUSG00000028874	Fgr	protein_coding	4	132974095	FGR proto-oncogene, Src family tyrosine kinase	FGR	92.0455	2.64376	1.05694	2.50133
ENSMUSG00000056370	Sftpb	protein_coding	6	72304610	surfactant associated protein B	SFTPB	35072.7	2.64328	0.253562	10.4246	1.91508e-25	4.9739e-23
ENSMUSG00000026600	Soat1	protein_coding	1	156424525	sterol O-acyltransferase 1	SOAT1	5026.41	2.64308	0.39294	6.72641	1.73894e-11	8.381e-10
ENSMUSG00000000682	Cd52	protein_coding	4	134082448	CD52 antigen	CD52	58.2171	2.64304	0.793094	3.33256	0.000860497	0.00723205
ENSMUSG00000036256	Igfbp7	protein_coding	5	77349240	insulin-like growth factor binding protein 7	IGFBP7	2240.35	2.64252	0.420927	6.27786	3.43265e-10	1.31538e-08
ENSMUSG00000034786	Gpsm3	protein_coding	17	34589806	G-protein signalling modulator 3 (AGS3-like, C. elegans)	GPSM3	28.3225	2.64236	1.13547	2.32712	0.019959	0.0870668
ENSMUSG00000038740	Mvb12b	protein_coding	2	33729953	multivesicular body subunit 12B	MVB12B	364.488	2.64125	0.314408	8.40072	4.43745e-17	4.55936e-15
ENSMUSG00000055541	Lair1	protein_coding	7	4003402	leukocyte-associated Ig-like receptor 1	LAIR1	71.4818	2.63934	0.970626	2.71921	0.0065438	0.0372169
ENSMUSG00000031444	F10	protein_coding	8	13037308	coagulation factor X	F10	167.953	2.63802	1.00787	2.61741
ENSMUSG00000064057	Scgb3a1	protein_coding	11	49663610	secretoglobin, family 3A, member 1	SCGB3A1	57.4256	2.63561	0.692928	3.80358	0.00014262	0.00157159
ENSMUSG00000015093	Clic3	protein_coding	2	25456838	chloride intracellular channel 3	CLIC3	549.904	2.63458	0.722469	3.64663
ENSMUSG00000002204	Napsa	protein_coding	7	44572380	napsin A aspartic peptidase	NAPSA	5669.3	2.6341	0.308425	8.54051	1.33635e-17	1.43619e-15
ENSMUSG00000030844	Rgs10	protein_coding	7	128373621	regulator of G-protein signalling 10	RGS10	293.19	2.63161	0.453793	5.79914	6.66548e-09	2.06707e-07
ENSMUSG00000029335	Bmp3	protein_coding	5	98854415	bone morphogenetic protein 3	BMP3	303.178	2.62961	0.434155	6.05685	1.38815e-09	4.71972e-08
ENSMUSG00000026807	Ak8	protein_coding	2	28700164	adenylate kinase 8	AK8	8.41522	2.62961	1.18792	2.21363	0.0268543	0.108672
ENSMUSG00000022803	Popdc2	protein_coding	16	38362209	popeye domain containing 2	POPDC2	60.0803	2.62954	1.27361	2.06463	0.0389576	0.141733
ENSMUSG00000062245	Olfr170	protein_coding	16	19605696	olfactory receptor 170		10.4717	2.62731	0.887312	2.96097	0.00306667	0.020547
ENSMUSG00000054150	Syne3	protein_coding	12	104929949	spectrin repeat containing, nuclear envelope family member 3	SYNE3	87.5084	2.62712	0.915579	2.86936	0.0041131	0.0258277
ENSMUSG00000099980	Gm5619	processed_pseudogene	9	85781868	predicted gene 5619		2.64005	2.62703	1.71489	1.53189	0.125549	0.315307
ENSMUSG00000084902	Gm281	protein_coding	14	13814618	predicted gene 281		3.38269	2.62698	1.6238	1.6178	0.105705	0.281539
ENSMUSG00000009281	Rarres2	protein_coding	6	48569696	retinoic acid receptor responder (tazarotene induced) 2	RARRES2	546.382	2.62665	0.900244	2.91771	0.00352612	0.0229192
ENSMUSG00000067613	Krt83	protein_coding	15	101485131	keratin 83	KRT83	1.60866	2.62606	1.70836	1.53718	0.12425
ENSMUSG00000024302	Dtna	protein_coding	18	23415415	dystrobrevin alpha	DTNA	464.646	2.62422	0.419658	6.25322	4.02073e-10	1.50979e-08
ENSMUSG00000022783	Spag6l	protein_coding	16	16753016	sperm associated antigen 6-like		11.5139	2.6236	0.879685	2.98243	0.0028597	0.0194353
ENSMUSG00000032735	Ablim3	protein_coding	18	61799395	actin binding LIM protein family, member 3	ABLIM3	91.8622	2.62156	0.794618	3.29914	0.000969803	0.00798912
ENSMUSG00000018927	Ccl6	protein_coding	11	83587882	chemokine (C-C motif) ligand 6		3733.91	2.62132	1.05263	2.49025	0.0127652	0.0620182
ENSMUSG00000023349	Clec4n	protein_coding	6	123229843	C-type lectin domain family 4, member n	CLEC6A	299.134	2.62067	0.956865	2.73881	0.00616616	0.0356216
ENSMUSG00000028024	Enpep	protein_coding	3	129269175	glutamyl aminopeptidase	ENPEP	2636.03	2.61978	0.53669	4.88136	1.05359e-06	2.06304e-05
ENSMUSG00000038291	Snx25	protein_coding	8	46033261	sorting nexin 25	SNX25	2282.66	2.61953	0.288938	9.06607	1.23384e-19	1.65991e-17
ENSMUSG00000032841	Prr5l	protein_coding	2	101714285	proline rich 5 like	PRR5L	62.6874	2.61813	0.674363	3.88238	0.00010344	0.0011997
ENSMUSG00000035878	Hykk	protein_coding	9	54917283	hydroxylysine kinase 1	HYKK	77.9794	2.61771	0.601457	4.35227	1.34733e-05	0.000199802
ENSMUSG00000019856	Fam184a	protein_coding	10	53633145	family with sequence similarity 184, member A	FAM184A	169.774	2.61708	0.534056	4.9004	9.56431e-07	1.89062e-05
ENSMUSG00000019990	Pde7b	protein_coding	10	20398004	phosphodiesterase 7B	PDE7B	524.502	2.61591	0.394365	6.6332	3.2848e-11	1.51295e-09
ENSMUSG00000038086	Hspb2	protein_coding	9	50751078	heat shock protein 2	HSPB2	137.229	2.61511	0.851887	3.06978	0.00214217	0.0154012
ENSMUSG00000070877	Ldlrad1	protein_coding	4	107209180	low density lipoprotein receptor class A domain containing 1	LDLRAD1	4.68634	2.61406	1.32104	1.9788	0.047839	0.164265
ENSMUSG00000071202	Ccdc78	protein_coding	17	25786580	coiled-coil domain containing 78	CCDC78	11.7588	2.61246	0.989934	2.63903	0.00831437	0.0445881
ENSMUSG00000024300	Myo1f	protein_coding	17	33555719	myosin IF	MYO1F	209.175	2.60868	1.04769	2.48993
ENSMUSG00000057816	1700007G11Rik	protein_coding	5	98329304	RIKEN cDNA 1700007G11 gene	C4orf22	4.24021	2.60654	1.24424	2.09489	0.036181	0.134483
ENSMUSG00000027636	Sla2	protein_coding	2	156872457	Src-like-adaptor 2	SLA2	3.24628	2.60511	1.39798	1.86348	0.0623945	0.197128
ENSMUSG00000048458	Fam212b	protein_coding	3	105704599	family with sequence similarity 212, member B	FAM212B	187.797	2.60157	0.537311	4.84183	1.28649e-06	2.46742e-05
ENSMUSG00000062785	Kcnc3	protein_coding	7	44590664	potassium voltage gated channel, Shaw-related subfamily, member 3	KCNC3	228.337	2.60112	0.275513	9.44099	3.69258e-21	5.75426e-19
ENSMUSG00000018507	Trpv2	protein_coding	11	62574486	transient receptor potential cation channel, subfamily V, member 2	TRPV2	124.245	2.60096	1.05237	2.47154
ENSMUSG00000024682	Gif	protein_coding	19	11747554	gastric intrinsic factor	GIF	1191.54	2.59784	1.04128	2.49484	0.0126015	0.0615108
ENSMUSG00000039783	Kmo	protein_coding	1	175620381	kynurenine 3-monooxygenase (kynurenine 3-hydroxylase)	KMO	21.6498	2.59773	0.795195	3.26679	0.00108775	0.00882467
ENSMUSG00000050192	Eif5a2	protein_coding	3	28781276	eukaryotic translation initiation factor 5A2	EIF5A2	130.802	2.59381	0.496033	5.2291	1.70335e-07	4.00158e-06
ENSMUSG00000036356	Csgalnact1	protein_coding	8	68356781	chondroitin sulfate N-acetylgalactosaminyltransferase 1	CSGALNACT1	63.726	2.5929	0.781127	3.31943	0.000902017	0.00751681
ENSMUSG00000040751	Lat2	protein_coding	5	134600022	linker for activation of T cells family, member 2	LAT2	78.5959	2.58809	0.374865	6.90407	5.05343e-12	2.56573e-10
ENSMUSG00000038570	Saxo2	protein_coding	7	82632960	stablizer of axonemal microtubules 2	SAXO2	33.9322	2.588	0.580042	4.46174	8.12956e-06	0.000127858
ENSMUSG00000036362	P2ry13	protein_coding	3	59207892	purinergic receptor P2Y, G-protein coupled 13	P2RY13	69.4003	2.5865	1.15389	2.24155	0.0249906	0.102799
ENSMUSG00000022861	Dgkg	protein_coding	16	22468461	diacylglycerol kinase, gamma	DGKG	10.7542	2.58619	0.772924	3.34598	0.00081992	0.00694721
ENSMUSG00000022150	Dab2	protein_coding	15	6299788	disabled 2, mitogen-responsive phosphoprotein	DAB2	571.016	2.58537	1.11096	2.32716	0.0199568	0.0870668
ENSMUSG00000024538	Ppic	protein_coding	18	53406341	peptidylprolyl isomerase C	PPIC	1629.09	2.58506	0.453073	5.70562	1.15923e-08	3.42999e-07
ENSMUSG00000023011	Faim2	protein_coding	15	99497005	Fas apoptotic inhibitory molecule 2	FAIM2	15.9649	2.58432	0.688872	3.75153	0.000175757	0.00187701
ENSMUSG00000062609	Kcnj15	protein_coding	16	95257558	potassium inwardly-rectifying channel, subfamily J, member 15	KCNJ15	1886.16	2.58397	0.631238	4.09351	4.24899e-05	0.000553701
ENSMUSG00000029553	Tfec	protein_coding	6	16833373	transcription factor EC	TFEC	76.2345	2.58387	1.00733	2.56507
ENSMUSG00000028328	Tmod1	protein_coding	4	46038935	tropomodulin 1	TMOD1	219.202	2.58208	0.878313	2.93982	0.00328408	0.0216851
ENSMUSG00000033308	Dpyd	protein_coding	3	118562129	dihydropyrimidine dehydrogenase	DPYD	51.5874	2.58206	1.01579	2.54193	0.0110241	0.055432
ENSMUSG00000039577	Nphp4	protein_coding	4	152476706	nephronophthisis 4 (juvenile) homolog (human)	NPHP4	6.33502	2.58202	1.10312	2.34065	0.0192501	0.0847404
ENSMUSG00000028581	Laptm5	protein_coding	4	130913125	lysosomal-associated protein transmembrane 5	LAPTM5	449.207	2.58179	1.14719	2.25054
ENSMUSG00000020325	Fstl3	protein_coding	10	79777272	follistatin-like 3	FSTL3	67.5938	2.58117	0.610021	4.23127	2.32376e-05	0.000326233
ENSMUSG00000028931	Kcnab2	protein_coding	4	152390742	potassium voltage-gated channel, shaker-related subfamily, beta member 2	KCNAB2	41.6369	2.58051	1.03424	2.49507	0.0125931	0.0614861
ENSMUSG00000028763	Hspg2	protein_coding	4	137468769	perlecan (heparan sulfate proteoglycan 2)	HSPG2	1813.05	2.58004	0.643652	4.00844	6.11223e-05	0.000757949
ENSMUSG00000020086	H2afy2	protein_coding	10	61738665	H2A histone family, member Y2	H2AFY2	32.9487	2.57947	1.20475	2.14108	0.0322679	0.124157
ENSMUSG00000020399	Havcr2	protein_coding	11	46454935	hepatitis A virus cellular receptor 2	HAVCR2	85.2745	2.57911	0.985617	2.61674	0.00887731	0.0469473
ENSMUSG00000051314	Ffar2	protein_coding	7	30818348	free fatty acid receptor 2	FFAR2	23.3907	2.57649	1.1045	2.33272
ENSMUSG00000035711	Dok3	protein_coding	13	55523235	docking protein 3	DOK3	25.6748	2.57545	1.14022	2.25872
ENSMUSG00000022840	Adcy5	protein_coding	16	35154877	adenylate cyclase 5	ADCY5	106.804	2.57349	0.88319	2.91386	0.0035699	0.0231474
ENSMUSG00000029675	Eln	protein_coding	5	134702593	elastin	ELN	458.364	2.573	0.97465	2.63993	0.00829242	0.0444832
ENSMUSG00000021613	Hapln1	protein_coding	13	89540636	hyaluronan and proteoglycan link protein 1	HAPLN1	9.9257	2.57188	1.37949	1.86437	0.0622696	0.196921
ENSMUSG00000041660	Bbox1	protein_coding	2	110262697	butyrobetaine (gamma), 2-oxoglutarate dioxygenase 1 (gamma-butyrobetaine hydroxylase)	BBOX1	7.25107	2.57151	1.45346	1.76924
ENSMUSG00000042485	Mustn1	protein_coding	14	30879257	musculoskeletal, embryonic nuclear protein 1	MUSTN1	321.369	2.57088	0.726824	3.53714	0.000404488	0.00382596
ENSMUSG00000058818	Pirb	protein_coding	7	3711409	paired Ig-like receptor B	LILRB3	196.351	2.57	0.975166	2.63545
ENSMUSG00000025375	Aatk	protein_coding	11	120007313	apoptosis-associated tyrosine kinase	AATK	29.2353	2.56989	1.32135	1.94489	0.051788	0.173679
ENSMUSG00000043648	Pld6	protein_coding	11	59783897	phospholipase D family, member 6	PLD6	9.91174	2.56961	1.09141	2.35439	0.0185531	0.0824152
ENSMUSG00000036469	March1	protein_coding	8	65617900	membrane-associated ring finger (C3HC4) 1	MARCH1	130.33	2.56877	0.994051	2.58415
ENSMUSG00000053580	Tanc2	protein_coding	11	105589986	tetratricopeptide repeat, ankyrin repeat and coiled-coil containing 2	TANC2	1005.92	2.56581	0.285689	8.98113	2.67999e-19	3.50461e-17
ENSMUSG00000024053	Emilin2	protein_coding	17	71252176	elastin microfibril interfacer 2	EMILIN2	369.387	2.56222	1.13171	2.26402	0.0235728	0.0981982
ENSMUSG00000105681	Gm43428	TEC	3	135872113	predicted gene 43428		35.9367	2.56086	0.636117	4.02576	5.67912e-05	0.000710365
ENSMUSG00000025324	Atp10a	protein_coding	7	58656166	ATPase, class V, type 10A	ATP10A	290.871	2.55959	0.748692	3.41876	0.00062908	0.00554112
ENSMUSG00000030789	Itgax	protein_coding	7	128129547	integrin alpha X	ITGAX	651.604	2.55789	1.1343	2.25504
ENSMUSG00000010044	Zmynd10	protein_coding	9	107547298	zinc finger, MYND domain containing 10	ZMYND10	8.4635	2.55779	1.05072	2.43432	0.0149197	0.0698369
ENSMUSG00000045036	Tmem232	protein_coding	17	65256005	transmembrane protein 232	TMEM232	3.08096	2.55572	1.51128	1.6911	0.0908178	0.253969
ENSMUSG00000047842	Diras2	protein_coding	13	52504375	DIRAS family, GTP-binding RAS-like 2	DIRAS2	35.7687	2.55513	1.08175	2.36204	0.0181746	0.0811907
ENSMUSG00000026875	Traf1	protein_coding	2	34941750	TNF receptor-associated factor 1	TRAF1	205.426	2.55243	0.294424	8.66922	4.3508e-18	4.93091e-16
ENSMUSG00000076615	Ighg3	IG_C_gene	12	113359575	Immunoglobulin heavy constant gamma 3		10.6818	2.5521	1.64005	1.55612	0.11968	0.306327
ENSMUSG00000020057	Dram1	protein_coding	10	88322804	DNA-damage regulated autophagy modulator 1	DRAM1	8519.78	2.55199	0.439538	5.80607	6.39575e-09	1.99334e-07
ENSMUSG00000020120	Plek	protein_coding	11	16971206	pleckstrin	PLEK	1050.28	2.54989	0.957648	2.66266
ENSMUSG00000050069	Grem2	protein_coding	1	174833785	gremlin 2, DAN family BMP antagonist	GREM2	433.129	2.54913	0.738887	3.44995	0.00056068	0.00504316
ENSMUSG00000061535	C1qtnf7	protein_coding	5	43515538	C1q and tumor necrosis factor related protein 7	C1QTNF7	96.9496	2.54821	0.935381	2.72424	0.0064449	0.0368317
ENSMUSG00000052544	St6galnac3	protein_coding	3	153198266	ST6 (alpha-N-acetyl-neuraminyl-2,3-beta-galactosyl-1,3)-N-acetylgalactosaminide alpha-2,6-sialyltransferase 3	ST6GALNAC3	240.073	2.54645	0.697065	3.6531	0.000259095	0.00261331
ENSMUSG00000029674	Limk1	protein_coding	5	134656039	LIM-domain containing, protein kinase	LIMK1	195.59	2.54581	0.428989	5.93445	2.94837e-09	9.53885e-08
ENSMUSG00000046719	Nxph3	protein_coding	11	95509845	neurexophilin 3	NXPH3	9.54678	2.54437	1.18388	2.14918	0.0316201	0.122498
ENSMUSG00000036273	Lrrk2	protein_coding	15	91673175	leucine-rich repeat kinase 2	LRRK2	6102.23	2.54424	0.502808	5.06007	4.19108e-07	9.03958e-06
ENSMUSG00000078994	Zfp429	protein_coding	13	67389309	zinc finger protein 429		63.3565	2.54339	0.550116	4.62338	3.77542e-06	6.45932e-05
ENSMUSG00000022868	Ahsg	protein_coding	16	22892042	alpha-2-HS-glycoprotein	AHSG	5.98954	2.54182	1.42528	1.78338	0.0745247	0.22209
ENSMUSG00000062593	Lilrb4a	protein_coding	10	51480679	leukocyte immunoglobulin-like receptor, subfamily B, member 4A	LILRB4	509.604	2.53921	0.984534	2.57909	0.00990597	0.0509886
ENSMUSG00000001029	Icam2	protein_coding	11	106377656	intercellular adhesion molecule 2	ICAM2	24.3401	2.5387	1.02488	2.47706	0.0132471	0.0636497
ENSMUSG00000104488	Gm38062	TEC	1	80728809	predicted gene, 38062		3.31771	2.53867	1.33678	1.8991	0.0575516	0.186261
ENSMUSG00000102627	Snurf	protein_coding	7	59995449	SNRPN upstream reading frame	SNURF	3.11368	2.53855	1.46608	1.73152	0.0833587	0.2395
ENSMUSG00000038608	Dock10	protein_coding	1	80501073	dedicator of cytokinesis 10	DOCK10	511.535	2.53839	0.989951	2.56416
ENSMUSG00000024979	Tectb	protein_coding	19	55180733	tectorin beta	TECTB	2.84559	2.5342	1.59438	1.58946	0.111957	0.293158
ENSMUSG00000087247	Fam150a	protein_coding	1	6359218	family with sequence similarity 150, member A	FAM150A	61.676	2.53218	0.912621	2.77462	0.00552666	0.0327467
ENSMUSG00000098050	Gm5345	processed_pseudogene	8	40853828	predicted gene 5345		3.95702	2.53204	1.32966	1.90427	0.0568745	0.184744
ENSMUSG00000060268	Gm1661	protein_coding	4	117213333	predicted gene 1661	C1orf228	2.77754	2.53134	1.42297	1.77891	0.075254	0.223693
ENSMUSG00000027313	Chac1	protein_coding	2	119351229	ChaC, cation transport regulator 1	CHAC1	45.41	2.52982	0.817223	3.09563	0.00196398	0.0143463
ENSMUSG00000023267	Gabrr2	protein_coding	4	33062999	gamma-aminobutyric acid (GABA) C receptor, subunit rho 2	GABRR2	3.28092	2.52944	1.44671	1.74841	0.0803925	0.23391
ENSMUSG00000094935	Gm9726	protein_coding	12	93927004	predicted gene 9726		23.0811	2.52901	1.35643	1.86446	0.0622574	0.196921
ENSMUSG00000092284	Gm8801	unprocessed_pseudogene	17	35947246	predicted gene 8801		4.53278	2.52781	1.10199	2.29387	0.0217982	0.0927586
ENSMUSG00000035493	Tgfbi	protein_coding	13	56609603	transforming growth factor, beta induced	TGFBI	1238.42	2.52741	0.826479	3.05805	0.00222784	0.0158586
ENSMUSG00000067919	Rex2	protein_coding	4	147021850	reduced expression 2	ZNF268	4.73233	2.52427	1.30348	1.93657	0.0527977	0.175961
ENSMUSG00000024084	Qpct	protein_coding	17	79051906	glutaminyl-peptide cyclotransferase (glutaminyl cyclase)	QPCT	338.638	2.52394	0.71982	3.50635	0.0004543	0.0042119
ENSMUSG00000100605	Gm29243	lincRNA	8	34216859	predicted gene 29243		38.9202	2.5206	0.710513	3.54757	0.000388801	0.00369252
ENSMUSG00000045680	Tcf21	protein_coding	10	22817279	transcription factor 21	TCF21	72.6453	2.52022	1.10362	2.2836	0.0223952	0.0945566
ENSMUSG00000039632	Ccdc151	protein_coding	9	21989871	coiled-coil domain containing 151	CCDC151	3.9697	2.51989	1.18429	2.12777	0.0333565	0.127092
ENSMUSG00000038370	Pcp4l1	protein_coding	1	171173262	Purkinje cell protein 4-like 1	PCP4L1	218.761	2.5185	0.92881	2.71154	0.00669724	0.0378364
ENSMUSG00000058057	Mettl7a3	protein_coding	15	100334929	methyltransferase like 7A3	METTL7A	99.5039	2.51664	0.668261	3.76596	0.000165912	0.00178442
ENSMUSG00000021994	Wnt5a	protein_coding	14	28504750	wingless-type MMTV integration site family, member 5A	WNT5A	115.533	2.51601	0.44508	5.65292	1.57743e-08	4.55918e-07
ENSMUSG00000015981	Stk32c	protein_coding	7	139103638	serine/threonine kinase 32C	STK32C	8.98815	2.51398	1.19223	2.10863	0.0349769	0.131438
ENSMUSG00000040653	Ppp1r14c	protein_coding	10	3366057	protein phosphatase 1, regulatory (inhibitor) subunit 14c	PPP1R14C	1371.08	2.51338	0.494	5.08782	3.62211e-07	7.94993e-06
ENSMUSG00000036381	P2ry14	protein_coding	3	59113855	purinergic receptor P2Y, G-protein coupled, 14	P2RY14	184.962	2.51199	1.03314	2.4314	0.0150406	0.0701698
ENSMUSG00000059463	Spag11b	protein_coding	8	19140759	sperm associated antigen 11B	SPAG11B	9.13562	2.5113	1.64467	1.52694
ENSMUSG00000039377	Hlx	protein_coding	1	184727140	H2.0-like homeobox	HLX	19.1128	2.50894	1.23519	2.03121
ENSMUSG00000030187	Klra2	protein_coding	6	131219223	killer cell lectin-like receptor, subfamily A, member 2		45.8961	2.50739	1.00965	2.48342
ENSMUSG00000030218	Mgp	protein_coding	6	136872435	matrix Gla protein	MGP	1873.82	2.50665	0.874532	2.86628	0.00415329	0.0260451
ENSMUSG00000062582	Rpl30-ps8	processed_pseudogene	12	99047230	ribosomal protein L30, pseudogene 8		16.1046	2.50597	1.66502	1.50507	0.132307	0.326273
ENSMUSG00000106957	Gm43085	TEC	5	90803261	predicted gene 43085		6642.62	2.50544	0.51483	4.86654	1.13571e-06	2.20767e-05
ENSMUSG00000026692	Fmo4	protein_coding	1	162793188	flavin containing monooxygenase 4	FMO4	143.024	2.50478	0.520053	4.8164	1.46175e-06	2.76108e-05
ENSMUSG00000056145	AI504432	lincRNA	3	107039504	expressed sequence AI504432		92.827	2.5036	1.09143	2.29386
ENSMUSG00000072663	Spef2	protein_coding	15	9578193	sperm flagellar 2	SPEF2	17.3131	2.50235	0.968871	2.58275	0.00980164	0.0505629
ENSMUSG00000051669	AU021092	protein_coding	16	5211828	expressed sequence AU021092	C16orf89	960.944	2.50197	0.676259	3.69972	0.000215839	0.00222747
ENSMUSG00000031994	Adamts8	protein_coding	9	30942562	a disintegrin-like and metallopeptidase (reprolysin type) with thrombospondin type 1 motif, 8	ADAMTS8	45.7693	2.50148	1.25261	1.997	0.0458246	0.159363
ENSMUSG00000057604	Lmcd1	protein_coding	6	112273758	LIM and cysteine-rich domains 1	LMCD1	94.0448	2.49818	0.928954	2.68924	0.00716144	0.0397504
ENSMUSG00000003153	Slc2a3	protein_coding	6	122727809	solute carrier family 2 (facilitated glucose transporter), member 3	SLC2A3	62.2998	2.4972	0.706937	3.53243	0.000411764	0.00388104
ENSMUSG00000105357	Gm42647	processed_pseudogene	3	149210271	predicted gene 42647		3.76088	2.49567	1.66219	1.50144
ENSMUSG00000007480	Mc5r	protein_coding	18	68337603	melanocortin 5 receptor	MC5R	2.55938	2.49542	1.50569	1.65733	0.0974529
ENSMUSG00000097060	Gm26759	antisense	8	126566970	predicted gene, 26759		3.29946	2.49114	1.34335	1.85442	0.0636789	0.199798
ENSMUSG00000016529	Il10	protein_coding	1	131019845	interleukin 10	IL10	2.62333	2.49062	1.37876	1.80642	0.0708525
ENSMUSG00000097754	Ptgs2os2	lincRNA	1	150159043	prostaglandin-endoperoxide synthase 2, opposite strand 2		60.9183	2.48957	0.847204	2.93857	0.00329732	0.0217294
ENSMUSG00000051504	Siglech	protein_coding	7	55768178	sialic acid binding Ig-like lectin H		17.0086	2.4887	1.10914	2.24381	0.0248445	0.102286
ENSMUSG00000020589	Fam49a	protein_coding	12	12262139	family with sequence similarity 49, member A	FAM49A	177.596	2.48829	0.833701	2.98463	0.00283918	0.0193416
ENSMUSG00000034593	Myo5a	protein_coding	9	75071015	myosin VA	MYO5A	619.735	2.48756	0.883597	2.81527
ENSMUSG00000087042	Gm11611	sense_intronic	11	97519612	predicted gene 11611		9.31167	2.48728	1.07447	2.3149	0.0206185	0.0891483
ENSMUSG00000051331	Cacna1c	protein_coding	6	118587240	calcium channel, voltage-dependent, L type, alpha 1C subunit	CACNA1C	492.353	2.48657	0.553031	4.49625	6.91638e-06	0.000111497
ENSMUSG00000026833	Olfm1	protein_coding	2	28192992	olfactomedin 1	OLFM1	103.006	2.48619	1.18759	2.09348	0.0363062	0.134574
ENSMUSG00000071230	Npw	protein_coding	17	24657330	neuropeptide W	NPW	64.1026	2.48608	0.630254	3.94456	7.99457e-05	0.000955872
ENSMUSG00000032827	Ppp1r9a	protein_coding	6	4902917	protein phosphatase 1, regulatory (inhibitor) subunit 9A	PPP1R9A	2001.06	2.48584	0.362197	6.86324	6.73167e-12	3.34793e-10
ENSMUSG00000066068	Gm13611	processed_pseudogene	2	32271845	predicted gene 13611		3.26631	2.48544	1.37293	1.81032	0.0702461	0.21349
ENSMUSG00000102148	Gm38059	TEC	7	49469712	predicted gene, 38059		8.98164	2.48538	1.13803	2.18392	0.0289678	0.115059
ENSMUSG00000042351	Grap2	protein_coding	15	80623505	GRB2-related adaptor protein 2	GRAP2	10.6103	2.4826	1.09415	2.26898	0.0232697	0.0973004
ENSMUSG00000025082	Vwa2	protein_coding	19	56874249	von Willebrand factor A domain containing 2	VWA2	4.515	2.48248	1.0586	2.34507	0.0190237	0.0838891
ENSMUSG00000025582	Nptx1	protein_coding	11	119538719	neuronal pentraxin 1	NPTX1	34.0784	2.48225	1.01563	2.44406	0.0145229	0.0683732
ENSMUSG00000031495	Cd209d	protein_coding	8	3871824	CD209d antigen	CD209	8.61677	2.48093	1.40764	1.76248	0.0779887	0.228911
ENSMUSG00000027485	Bpifb1	protein_coding	2	154190818	BPI fold containing family B, member 1	BPIFB1	236.216	2.48046	1.12592	2.20306	0.0275908	0.11079
ENSMUSG00000009900	Wnt3a	protein_coding	11	59248033	wingless-type MMTV integration site family, member 3A	WNT3A	10.129	2.47901	1.29888	1.90858	0.0563166	0.183451
ENSMUSG00000004709	Cd244	protein_coding	1	171559193	CD244 natural killer cell receptor 2B4	CD244	24.8803	2.47588	0.971287	2.54907
ENSMUSG00000028476	Reck	protein_coding	4	43875530	reversion-inducing-cysteine-rich protein with kazal motifs	RECK	201.626	2.47578	0.739644	3.34726	0.00081616	0.00692163
ENSMUSG00000107363	Gm43373	TEC	5	69217421	predicted gene 43373		4.87389	2.47551	1.46694	1.68753	0.0915007	0.255573
ENSMUSG00000029452	Tmem116	protein_coding	5	121451893	transmembrane protein 116	TMEM116	217.328	2.47512	0.406106	6.09476	1.09602e-09	3.78847e-08
ENSMUSG00000033722	BC034090	protein_coding	1	155212471	cDNA sequence BC034090	KIAA1614	25.8539	2.4736	1.01169	2.445	0.0144851	0.0682554
ENSMUSG00000098197	BC051537	antisense	17	34083843	cDNA sequence BC051537		2.56235	2.47056	1.50547	1.64105	0.100786
ENSMUSG00000094951	Ighv5-6	IG_V_gene	12	113625506	immunoglobulin heavy variable 5-6		2.62415	2.47036	1.71972	1.43649	0.150863
ENSMUSG00000070873	Lilra5	protein_coding	7	4237754	leukocyte immunoglobulin-like receptor, subfamily A (with TM domain), member 5	LILRA5	86.1396	2.46955	1.05869	2.33264
ENSMUSG00000033327	Tnxb	protein_coding	17	34670535	tenascin XB	TNXB	2532.17	2.46926	0.703025	3.51234	0.000444186	0.00413248
ENSMUSG00000018672	Copz2	protein_coding	11	96849870	coatomer protein complex, subunit zeta 2	COPZ2	185.99	2.46865	0.519128	4.75538	1.98075e-06	3.62782e-05
ENSMUSG00000085171	D830026I12Rik	lincRNA	6	17197751	RIKEN cDNA D830026I12 gene		4.23185	2.46855	1.43113	1.72489	0.0845476	0.24186
ENSMUSG00000034706	Dnaic2	protein_coding	11	114727408	dynein, axonemal, intermediate chain 2	DNAI2	10.5619	2.46715	1.28967	1.91302	0.0557459	0.182374
ENSMUSG00000066129	Kndc1	protein_coding	7	139894696	kinase non-catalytic C-lobe domain (KIND) containing 1	KNDC1	10.9157	2.46601	1.18019	2.0895	0.0366627	0.135386
ENSMUSG00000030934	Oat	protein_coding	7	132557478	ornithine aminotransferase	OAT	4448.78	2.46595	0.318417	7.74441	9.60301e-15	7.29985e-13
ENSMUSG00000032243	Itga11	protein_coding	9	62677826	integrin alpha 11	ITGA11	50.3459	2.46595	0.813492	3.03131	0.00243496	0.0169965
ENSMUSG00000022863	Btg3	protein_coding	16	78359860	B cell translocation gene 3	BTG3	178.895	2.46588	0.572039	4.31068	1.62753e-05	0.000237587
ENSMUSG00000001444	Tbx21	protein_coding	11	97098071	T-box 21	TBX21	2.64978	2.46366	1.5776	1.56165	0.118372	0.304222
ENSMUSG00000018339	Gpx3	protein_coding	11	54902453	glutathione peroxidase 3	GPX3	208.51	2.46205	0.733138	3.35823	0.00078442	0.00669802
ENSMUSG00000021256	Vash1	protein_coding	12	86678700	vasohibin 1	VASH1	18.7229	2.46159	1.07677	2.2861	0.0222485	0.0941708
ENSMUSG00000024620	Pdgfrb	protein_coding	18	61045150	platelet derived growth factor receptor, beta polypeptide	PDGFRB	212.722	2.46062	0.949697	2.59095	0.00957114	0.0496892
ENSMUSG00000026407	Cacna1s	protein_coding	1	136052750	calcium channel, voltage-dependent, L type, alpha 1S subunit	CACNA1S	162.02	2.46044	1.38229	1.77997
ENSMUSG00000097120	Gm26887	lincRNA	8	84192774	predicted gene, 26887		1.70268	2.46036	1.67968	1.46478	0.142981
ENSMUSG00000097613	Gm17597	lincRNA	15	81800791	predicted gene, 17597		1.9867	2.45933	1.71908	1.43061	0.152543
ENSMUSG00000027380	Acoxl	protein_coding	2	127838876	acyl-Coenzyme A oxidase-like	ACOXL	564.043	2.45871	0.701873	3.50307	0.000459929	0.00425035
ENSMUSG00000015437	Gzmb	protein_coding	14	56258856	granzyme B		2.84495	2.45842	1.43531	1.71281	0.0867479	0.245972
ENSMUSG00000042804	Gpr153	protein_coding	4	152274232	G protein-coupled receptor 153	GPR153	158.857	2.45779	0.82996	2.96134	0.00306304	0.0205323
ENSMUSG00000033032	Afap1l1	protein_coding	18	61730261	actin filament associated protein 1-like 1	AFAP1L1	542.444	2.45621	0.743905	3.30178
ENSMUSG00000029522	Pla2g1b	protein_coding	5	115466262	phospholipase A2, group IB, pancreas	PLA2G1B	2719.23	2.45577	0.78504	3.12821	0.00175876	0.0131503
ENSMUSG00000011148	Adssl1	protein_coding	12	112620045	adenylosuccinate synthetase like 1	ADSSL1	568.048	2.45418	0.966087	2.54033	0.0110749	0.0555183
ENSMUSG00000033788	Dysf	protein_coding	6	84008590	dysferlin	DYSF	206.906	2.45237	0.984606	2.49071	0.0127489	0.0619645
ENSMUSG00000021608	Lpcat1	protein_coding	13	73467197	lysophosphatidylcholine acyltransferase 1	LPCAT1	9089.18	2.45025	0.366891	6.6784	2.41559e-11	1.13496e-09
ENSMUSG00000051817	Sox12	protein_coding	2	152393611	SRY (sex determining region Y)-box 12	SOX12	30.934	2.44923	0.6654	3.68084	0.000232463	0.00238064
ENSMUSG00000079227	Ccr5	protein_coding	9	124121543	chemokine (C-C motif) receptor 5	CCR5	60.9271	2.44912	0.954227	2.5666	0.01027	0.0524216
ENSMUSG00000019368	Sec14l4	protein_coding	11	4031462	SEC14-like lipid binding 4	SEC14L4	621.77	2.4478	0.668203	3.66326	0.000249027	0.00253088
ENSMUSG00000031758	Cdyl2	protein_coding	8	116574400	chromodomain protein, Y chromosome-like 2	CDYL2	95.1208	2.44727	0.321424	7.61385	2.66059e-14	1.8427e-12
ENSMUSG00000085237	Gm15406	lincRNA	5	148948897	predicted gene 15406		5.46938	2.44649	1.15157	2.12448	0.0336298	0.127769
ENSMUSG00000020059	Sycp3	protein_coding	10	88459569	synaptonemal complex protein 3	SYCP3	4.62318	2.44486	1.3765	1.77614	0.075709	0.224581
ENSMUSG00000097124	A530020G20Rik	antisense	3	121531619	RIKEN cDNA A530020G20 gene		125.109	2.44421	0.622777	3.9247	8.68392e-05	0.00102583
ENSMUSG00000056498	Tmem154	protein_coding	3	84666192	transmembrane protein 154	TMEM154	353.754	2.44376	0.983316	2.48523	0.0129469	0.0626246
ENSMUSG00000044083	Efcab8	protein_coding	2	153780879	EF-hand calcium binding domain 8	EFCAB8	3.7972	2.4428	1.2596	1.93935	0.0524587	0.175143
ENSMUSG00000036745	Ttll7	protein_coding	3	146852367	tubulin tyrosine ligase-like family, member 7	TTLL7	1995.97	2.44185	0.448557	5.44379	5.21598e-08	1.36801e-06
ENSMUSG00000100209	Gm28793	antisense	2	74696768	predicted gene 28793		2.2829	2.44152	1.57589	1.5493	0.12131
ENSMUSG00000025743	Sdc3	protein_coding	4	130792537	syndecan 3	SDC3	214.911	2.43936	1.12022	2.17758	0.0294374	0.116331
ENSMUSG00000041247	Lamp3	protein_coding	16	19653381	lysosomal-associated membrane protein 3	LAMP3	25840.1	2.43718	0.461281	5.2835	1.26742e-07	3.06607e-06
ENSMUSG00000030259	Rassf8	protein_coding	6	145746748	Ras association (RalGDS/AF-6) domain family (N-terminal) member 8	RASSF8	266.281	2.43684	0.48445	5.03011	4.90205e-07	1.0405e-05
ENSMUSG00000030579	Tyrobp	protein_coding	7	30413760	TYRO protein tyrosine kinase binding protein	TYROBP	596.159	2.43632	1.00506	2.42406	0.0153481	0.0713775
ENSMUSG00000022799	Arhgap31	protein_coding	16	38598340	Rho GTPase activating protein 31	ARHGAP31	590.866	2.43466	0.405734	6.00062	1.9657e-09	6.56404e-08
ENSMUSG00000044033	Ccdc141	protein_coding	2	77009902	coiled-coil domain containing 141	CCDC141	2085.9	2.43339	0.430008	5.65895	1.52298e-08	4.40863e-07
ENSMUSG00000104626	Gm42675	TEC	5	13548694	predicted gene 42675		11.302	2.43324	1.03102	2.36003	0.0182735	0.0815547
ENSMUSG00000033910	Gucy1a3	protein_coding	3	82092427	guanylate cyclase 1, soluble, alpha 3	GUCY1A3	265.816	2.43192	0.765066	3.1787	0.00147935	0.0113984
ENSMUSG00000022372	Sla	protein_coding	15	66780819	src-like adaptor	SLA	329.688	2.43154	0.998926	2.43415
ENSMUSG00000074817	Papolb	protein_coding	5	142525838	poly (A) polymerase beta (testis specific)	PAPOLB	11.4398	2.43152	1.07249	2.26718	0.0233791	0.0975668
ENSMUSG00000106024	A530083M17Rik	TEC	3	153309370	RIKEN cDNA A530083M17 gene		16.4108	2.43145	0.904817	2.68723	0.00720483	0.0399101
ENSMUSG00000027360	Hdc	protein_coding	2	126593667	histidine decarboxylase	HDC	1490.74	2.43123	0.556011	4.37263	1.22759e-05	0.000184721
ENSMUSG00000002688	Prkd1	protein_coding	12	50341231	protein kinase D1	PRKD1	83.5361	2.43057	0.442432	5.49365	3.93708e-08	1.04877e-06
ENSMUSG00000034353	Ramp1	protein_coding	1	91179822	receptor (calcitonin) activity modifying protein 1	RAMP1	308.833	2.43053	0.744828	3.26321	0.0011016	0.00891383
ENSMUSG00000081723	Gm15931	unprocessed_pseudogene	7	4274189	predicted gene 15931	LILRB3	41.6689	2.43037	0.995794	2.44063	0.0146615	0.068887
ENSMUSG00000029375	Cxcl15	protein_coding	5	90794534	chemokine (C-X-C motif) ligand 15		61732.4	2.42926	0.433897	5.59871	2.15952e-08	6.03632e-07
ENSMUSG00000060988	Galnt13	protein_coding	2	54436317	UDP-N-acetyl-alpha-D-galactosamine:polypeptide N-acetylgalactosaminyltransferase 13	GALNT13	152.687	2.42903	0.717695	3.38448	0.000713131	0.00617274
ENSMUSG00000074342	I830077J02Rik	protein_coding	3	105924358	RIKEN cDNA I830077J02 gene	C1orf162	27.5912	2.42866	0.880477	2.75835
ENSMUSG00000033731	3300002A11Rik	antisense	12	99341154	RIKEN cDNA 3300002A11 gene		2.81956	2.42707	1.27005	1.911	0.056005	0.182877
ENSMUSG00000029765	Plxna4	protein_coding	6	32144268	plexin A4	PLXNA4	1165.76	2.42657	0.549547	4.41558	1.0074e-05	0.00015492
ENSMUSG00000021186	Fbln5	protein_coding	12	101746565	fibulin 5	FBLN5	256.942	2.42514	0.475126	5.1042	3.32194e-07	7.36896e-06
ENSMUSG00000050953	Gja1	protein_coding	10	56377300	gap junction protein, alpha 1	GJA1	2956.75	2.42282	0.759123	3.19161	0.00141484	0.0109959
ENSMUSG00000106352	5033403H07Rik	processed_transcript	5	52973012	RIKEN cDNA 5033403H07 gene		24.5318	2.42202	0.780622	3.10267	0.0019178	0.0140805
ENSMUSG00000106892	Gm42791	protein_coding	5	148893775	predicted gene 42791		10.9866	2.41914	1.06575	2.26989	0.0232142	0.097224
ENSMUSG00000075304	Sp5	protein_coding	2	70474923	trans-acting transcription factor 5	SP5	41.1665	2.41901	0.623562	3.87934	0.00010474	0.0012089
ENSMUSG00000029134	Plb1	protein_coding	5	32232708	phospholipase B1	PLB1	75.6192	2.41886	0.560088	4.31872	1.56937e-05	0.000229994
ENSMUSG00000031881	Cdh16	protein_coding	8	104601911	cadherin 16	CDH16	80.465	2.4161	0.503539	4.79823	1.60071e-06	2.99333e-05
ENSMUSG00000024430	Cabyr	protein_coding	18	12741324	calcium-binding tyrosine-(Y)-phosphorylation regulated (fibrousheathin 2)	CABYR	2.12473	2.41547	1.32363	1.82489	0.0680179
ENSMUSG00000081651	Gm15530	processed_pseudogene	16	38685315	predicted gene 15530		8.38183	2.41527	0.993392	2.43133	0.0150434	0.0701698
ENSMUSG00000005667	Mthfd2	protein_coding	6	83305691	methylenetetrahydrofolate dehydrogenase (NAD+ dependent), methenyltetrahydrofolate cyclohydrolase	MTHFD2	194.98	2.41299	0.408975	5.90009	3.63313e-09	1.16534e-07
ENSMUSG00000104835	Gm5547	lincRNA	3	105815540	predicted gene 5547		4.02419	2.41134	1.39264	1.73149	0.083364	0.2395
ENSMUSG00000070524	Fcrlb	protein_coding	1	170907273	Fc receptor-like B	FCRLB	1.54932	2.4109	1.72069	1.40112	0.161177
ENSMUSG00000025963	Mdh1b	protein_coding	1	63698819	malate dehydrogenase 1B, NAD (soluble)	MDH1B	2.77366	2.41058	1.70947	1.41013	0.158501	0.365743
ENSMUSG00000042388	Dlgap3	protein_coding	4	127169204	discs, large (Drosophila) homolog-associated protein 3	DLGAP3	3.02272	2.4101	1.1333	2.12662	0.033452	0.127352
ENSMUSG00000073073	Gm8098	processed_transcript	11	30267464	predicted gene 8098		2.65395	2.40889	1.57054	1.5338	0.125079	0.314505
ENSMUSG00000048480	Cxcr1	protein_coding	1	74191785	chemokine (C-X-C motif) receptor 1	CXCR1	52.3181	2.40778	1.3452	1.78991	0.073468	0.219922
ENSMUSG00000028445	Enho	protein_coding	4	41638144	energy homeostasis associated	ENHO	121.693	2.40727	1.14461	2.10315	0.035453	0.132621
ENSMUSG00000040950	Mgl2	protein_coding	11	70130329	macrophage galactose N-acetyl-galactosamine specific lectin 2	CLEC10A	107.111	2.40623	0.847238	2.84009	0.00451004	0.0278668
ENSMUSG00000029769	Ccdc136	protein_coding	6	29396309	coiled-coil domain containing 136	CCDC136	52.6825	2.39784	0.707271	3.39027	0.000698247	0.00606319
ENSMUSG00000039552	Rsph4a	protein_coding	10	33905111	radial spoke head 4 homolog A (Chlamydomonas)	RSPH4A	26.5488	2.39781	0.996071	2.40727	0.0160723	0.0741005
ENSMUSG00000064968	Snord47	snoRNA	1	161038082	small nucleolar RNA, C/D box 47		6.83012	2.39778	1.10627	2.16745	0.0302009	0.118447
ENSMUSG00000028979	Masp2	protein_coding	4	148602554	mannan-binding lectin serine peptidase 2	MASP2	4.09044	2.39636	1.20536	1.98809	0.0468018	0.161599
ENSMUSG00000026928	Card9	protein_coding	2	26352176	caspase recruitment domain family, member 9	CARD9	35.7735	2.39602	1.06286	2.25432
ENSMUSG00000013584	Aldh1a2	protein_coding	9	71215789	aldehyde dehydrogenase family 1, subfamily A2	ALDH1A2	147.912	2.39561	1.20452	1.98885	0.0467178	0.161423
ENSMUSG00000020838	Slc6a4	protein_coding	11	76998603	solute carrier family 6 (neurotransmitter transporter, serotonin), member 4	SLC6A4	27.9884	2.39519	1.29375	1.85135	0.064119	0.200649
ENSMUSG00000039452	Snx22	protein_coding	9	66065176	sorting nexin 22	SNX22	43.1819	2.39489	0.560135	4.27555	1.90662e-05	0.000273
ENSMUSG00000064147	Rab44	protein_coding	17	29135056	RAB44, member RAS oncogene family	RAB44	63.4417	2.39481	1.01535	2.35862
ENSMUSG00000029188	Slc34a2	protein_coding	5	53038081	solute carrier family 34 (sodium phosphate), member 2	SLC34A2	52840.2	2.39344	0.537361	4.45405	8.42637e-06	0.000132192
ENSMUSG00000012187	Mogat1	protein_coding	1	78510991	monoacylglycerol O-acyltransferase 1	MOGAT1	514.548	2.39327	0.951482	2.5153	0.011893	0.0587423
ENSMUSG00000020143	Dock2	protein_coding	11	34226815	dedicator of cyto-kinesis 2	DOCK2	323.799	2.39273	1.05187	2.27474
ENSMUSG00000079547	H2-DMb1	protein_coding	17	34153072	histocompatibility 2, class II, locus Mb1	HLA-DMB	929.563	2.39265	0.26232	9.12115	7.43329e-20	1.01462e-17
ENSMUSG00000035004	Igsf6	protein_coding	7	121064067	immunoglobulin superfamily, member 6	IGSF6	75.5164	2.39205	0.958219	2.49635	0.012548	0.0612818
ENSMUSG00000105762	Gm43605	TEC	5	51510868	predicted gene 43605		21.0796	2.39185	0.867344	2.75767	0.00582152	0.0340941
ENSMUSG00000091905	Gm6395	pseudogene	12	64786192	predicted gene 6395		5.77194	2.39174	1.71935	1.39107	0.164205	0.373779
ENSMUSG00000107278	Gm42600	TEC	6	85679277	predicted gene 42600		20.3108	2.39173	0.845526	2.82869	0.00467386	0.0286374
ENSMUSG00000097058	4930556M19Rik	lincRNA	15	10714836	RIKEN cDNA 4930556M19 gene		7.08993	2.39078	1.19283	2.00428	0.0450396	0.157517
ENSMUSG00000020176	Grb10	protein_coding	11	11930508	growth factor receptor bound protein 10	GRB10	769.156	2.38989	0.478601	4.99349	5.92977e-07	1.22934e-05
ENSMUSG00000055561	Spink5	protein_coding	18	43963235	serine peptidase inhibitor, Kazal type 5	SPINK5	4136.17	2.3897	0.895295	2.66918	0.00760369	0.0416569
ENSMUSG00000093938	Evi2b	protein_coding	11	79515056	ecotropic viral integration site 2b	EVI2B	20.0299	2.38955	1.1794	2.02607
ENSMUSG00000027656	Wisp2	protein_coding	2	163820861	WNT1 inducible signaling pathway protein 2	WISP2	25.1751	2.38818	0.963241	2.47931	0.0131635	0.06341
ENSMUSG00000059854	Hydin	protein_coding	8	110266977	HYDIN, axonemal central pair apparatus protein	HYDIN	22.4832	2.38685	1.06043	2.25083	0.0243963	0.100753
ENSMUSG00000036040	Adamtsl2	protein_coding	2	27079379	ADAMTS-like 2	ADAMTSL2	22.5596	2.38587	1.03578	2.30345
ENSMUSG00000028957	Per3	protein_coding	4	151003652	period circadian clock 3	PER3	346.011	2.38511	0.474937	5.02196	5.11466e-07	1.0795e-05
ENSMUSG00000032511	Scn5a	protein_coding	9	119483408	sodium channel, voltage-gated, type V, alpha	SCN5A	4.69734	2.38166	1.5139	1.57319	0.115674	0.299557
ENSMUSG00000078891	Gm11008	lincRNA	2	176097450	predicted gene 11008		2.64903	2.38029	1.70932	1.39254
ENSMUSG00000024810	Il33	protein_coding	19	29925114	interleukin 33	IL33	4473.87	2.38027	0.669809	3.55365	0.000379919	0.00362384
ENSMUSG00000020900	Myh10	protein_coding	11	68691559	myosin, heavy polypeptide 10, non-muscle	MYH10	382.34	2.37797	0.66531	3.57424	0.000351249	0.00339533
ENSMUSG00000060459	Kng2	protein_coding	16	22985854	kininogen 2	KNG1	911.76	2.37782	0.512666	4.63815	3.51541e-06	6.07562e-05
ENSMUSG00000036353	P2ry12	protein_coding	3	59216272	purinergic receptor P2Y, G-protein coupled 12	P2RY12	41.4435	2.37781	0.918869	2.58776	0.00966037	0.0500551
ENSMUSG00000052248	Zeb2os	antisense	2	45111138	zinc finger E-box binding homeobox 2, opposite strand		20.6223	2.37702	1.19672	1.98627	0.0470034	0.162021
ENSMUSG00000105193	Gm18971	processed_pseudogene	5	108971677	predicted gene, 18971		6.18756	2.37654	1.33119	1.78528	0.0742162	0.221347
ENSMUSG00000052496	Pkdrej	protein_coding	15	85814676	polycystin (PKD) family receptor for egg jelly	PKDREJ	12.5688	2.37653	0.656671	3.61907	0.000295668	0.00292076
ENSMUSG00000009654	Oit3	protein_coding	10	59422958	oncoprotein induced transcript 3	OIT3	9.06988	2.376	0.868371	2.73616	0.00621605	0.0358655
ENSMUSG00000064193	Gm4735	processed_pseudogene	2	80837141	predicted gene 4735		169.556	2.37505	0.676332	3.51167	0.000445302	0.0041408
ENSMUSG00000038539	Atf5	protein_coding	7	44812256	activating transcription factor 5	ATF5	262.542	2.37493	0.512734	4.6319	3.62324e-06	6.25619e-05
ENSMUSG00000024965	Fermt3	protein_coding	19	6998958	fermitin family member 3	FERMT3	161.257	2.37312	0.98715	2.40401	0.0162164	0.0746179
ENSMUSG00000071392	Ect2l	protein_coding	10	18128903	epithelial cell transforming sequence 2 oncogene-like	ECT2L	4.4232	2.37302	1.28806	1.84232	0.0654284	0.203351
ENSMUSG00000002104	Rapsn	protein_coding	2	91035620	receptor-associated protein of the synapse	RAPSN	17.7677	2.37298	1.25129	1.89642
ENSMUSG00000075284	Wipf1	protein_coding	2	73429610	WAS/WASL interacting protein family, member 1	WIPF1	214.341	2.37198	0.604751	3.92224	8.77308e-05	0.00103441
ENSMUSG00000043635	Adamts3	protein_coding	5	89677087	a disintegrin-like and metallopeptidase (reprolysin type) with thrombospondin type 1 motif, 3	ADAMTS3	17.3356	2.37167	0.950905	2.49412	0.0126271	0.0615557
ENSMUSG00000106748							20.4251	2.37114	1.2026	1.97168	0.048646	0.166182
ENSMUSG00000031503	Col4a2	protein_coding	8	11312805	collagen, type IV, alpha 2	COL4A2	2174.92	2.37106	0.518249	4.57515	4.75885e-06	7.97407e-05
ENSMUSG00000039787	Cercam	protein_coding	2	29869164	cerebral endothelial cell adhesion molecule	CERCAM	123.788	2.37049	0.933529	2.53928	0.011108	0.0556468
ENSMUSG00000079018	Ly6c1	protein_coding	15	75044018	lymphocyte antigen 6 complex, locus C1		1043.2	2.36865	0.583157	4.06177	4.87016e-05	0.000622928
ENSMUSG00000050592	Fam78a	protein_coding	2	32050055	family with sequence similarity 78, member A	FAM78A	11.3878	2.36864	1.42093	1.66697	0.0955207	0.263418
ENSMUSG00000001334	Fndc5	protein_coding	4	129136999	fibronectin type III domain containing 5	FNDC5	21.3605	2.36829	1.26229	1.87618	0.0606302	0.193485
ENSMUSG00000064582	Gm25135	snRNA	17	43454255	predicted gene, 25135		2.45555	2.36739	1.71962	1.37669	0.168607
ENSMUSG00000031502	Col4a1	protein_coding	8	11198423	collagen, type IV, alpha 1	COL4A1	4180.84	2.3672	0.48662	4.86457	1.14705e-06	2.22508e-05
ENSMUSG00000038179	Slamf7	protein_coding	1	171632403	SLAM family member 7	SLAMF7	14.8794	2.36435	0.988789	2.39115	0.0167955	0.0765853
ENSMUSG00000085058	8030453O22Rik	processed_transcript	6	39527513	RIKEN cDNA 8030453O22 gene		2.33577	2.36419	1.67416	1.41217	0.157901
ENSMUSG00000005533	Igf1r	protein_coding	7	67952827	insulin-like growth factor I receptor	IGF1R	233.249	2.36374	0.573311	4.12297	3.74021e-05	0.000496042
ENSMUSG00000036743	Psma8	protein_coding	18	14706151	proteasome (prosome, macropain) subunit, alpha type, 8	PSMA8	2.77146	2.36331	1.47896	1.59795	0.110054	0.289982
ENSMUSG00000047759	Hs3st3a1	protein_coding	11	64435332	heparan sulfate (glucosamine) 3-O-sulfotransferase 3A1	HS3ST3A1	42.7537	2.36263	0.507391	4.65643	3.21735e-06	5.60713e-05
ENSMUSG00000024030	Abcg1	protein_coding	17	31057698	ATP-binding cassette, sub-family G (WHITE), member 1	ABCG1	667.272	2.36222	1.19179	1.98208
ENSMUSG00000021700	Rab3c	protein_coding	13	110054187	RAB3C, member RAS oncogene family	RAB3C	78.323	2.36145	0.772562	3.05664	0.00223831	0.0159199
ENSMUSG00000030047	Arhgap25	protein_coding	6	87458545	Rho GTPase activating protein 25	ARHGAP25	80.9579	2.35979	1.18588	1.98991	0.0466007	0.161108
ENSMUSG00000030220	Arhgdib	protein_coding	6	136923655	Rho, GDP dissociation inhibitor (GDI) beta	ARHGDIB	236.824	2.35978	0.923409	2.55551
ENSMUSG00000039943	Plcb4	protein_coding	2	135659011	phospholipase C, beta 4	PLCB4	415.459	2.35962	0.486324	4.85196	1.22245e-06	2.35425e-05
ENSMUSG00000040747	Cd53	protein_coding	3	106759921	CD53 antigen	CD53	545.875	2.35887	0.947381	2.48988	0.0127784	0.0620487
ENSMUSG00000079037	Prnp	protein_coding	2	131909928	prion protein	PRNP	3819.27	2.35573	0.317772	7.41328	1.23217e-13	7.68052e-12
ENSMUSG00000104999	4930477O15Rik	TEC	5	121503513	RIKEN cDNA 4930477O15 gene		5.11076	2.35569	1.24233	1.89619	0.0579356	0.187147
ENSMUSG00000036368	Rmdn2	protein_coding	17	79614900	regulator of microtubule dynamics 2	RMDN2	593.221	2.35538	0.502429	4.688	2.75892e-06	4.89022e-05
ENSMUSG00000041696	Rasl12	protein_coding	9	65398506	RAS-like, family 12	RASL12	136.193	2.35512	0.635996	3.70304	0.000213029	0.00220334
ENSMUSG00000042807	Hecw2	protein_coding	1	53806876	HECT, C2 and WW domain containing E3 ubiquitin protein ligase 2	HECW2	233.483	2.35397	0.567316	4.14932	3.33468e-05	0.000447175
ENSMUSG00000031506	Ptpn7	protein_coding	1	135132700	protein tyrosine phosphatase, non-receptor type 7	PTPN7	30.7814	2.35339	1.0859	2.16723	0.0302176	0.118488
ENSMUSG00000024299	Adamts10	protein_coding	17	33524204	a disintegrin-like and metallopeptidase (reprolysin type) with thrombospondin type 1 motif, 10	ADAMTS10	331.156	2.35336	0.418202	5.62734	1.83014e-08	5.217e-07
ENSMUSG00000001119	Col6a1	protein_coding	10	76708792	collagen, type VI, alpha 1	COL6A1	2608.72	2.35292	0.589645	3.9904	6.59623e-05	0.000810976
ENSMUSG00000029334	Prkg2	protein_coding	5	98929773	protein kinase, cGMP-dependent, type II	PRKG2	25.184	2.35252	1.09868	2.14122	0.0322561	0.124157
ENSMUSG00000086591	Dnah2os	antisense	11	69448548	dynein, axonemal, heavy chain 2, opposite strand		2.05159	2.34986	1.57873	1.48845	0.136632
ENSMUSG00000055799	Tcf7l1	protein_coding	6	72626378	transcription factor 7 like 1 (T cell specific, HMG box)	TCF7L1	38.4356	2.34909	0.446849	5.25702	1.46407e-07	3.49656e-06
ENSMUSG00000093661	Eif4e3	protein_coding	6	99625135	eukaryotic translation initiation factor 4E member 3	EIF4E3	130.738	2.34873	0.538323	4.36305	1.28259e-05	0.000191723
ENSMUSG00000041734	Kirrel	protein_coding	3	87078593	kin of IRRE like (Drosophila)	KIRREL	159.622	2.34868	0.61678	3.80797	0.000140112	0.00154669
ENSMUSG00000020340	Cyfip2	protein_coding	11	46193850	cytoplasmic FMR1 interacting protein 2	CYFIP2	123.627	2.34844	0.908392	2.58527	0.00973016	0.0503206
ENSMUSG00000028348	Murc	protein_coding	4	48663514	muscle-related coiled-coil protein	MURC	132.616	2.34819	1.41302	1.66183
ENSMUSG00000027499	Pkia	protein_coding	3	7366669	protein kinase inhibitor, alpha	PKIA	422.499	2.34672	0.776743	3.02122	0.00251755	0.0174622
ENSMUSG00000035984	Nme5	protein_coding	18	34562634	NME/NM23 family member 5	NME5	21.6488	2.34497	0.747025	3.13907	0.00169482	0.0127622
ENSMUSG00000004707	Ly9	protein_coding	1	171588624	lymphocyte antigen 9	LY9	32.1764	2.34457	1.18236	1.98296
ENSMUSG00000022146	Osmr	protein_coding	15	6813577	oncostatin M receptor	OSMR	1223.24	2.34455	0.364372	6.43449	1.23888e-10	5.20606e-09
ENSMUSG00000020810	Cygb	protein_coding	11	116645595	cytoglobin	CYGB	177.159	2.34447	0.611358	3.83486	0.000125635	0.00140939
ENSMUSG00000096983	2010015M23Rik	lincRNA	11	88039578	RIKEN cDNA 2010015M23 gene		2.70929	2.34391	1.30913	1.79044	0.0733829	0.219829
ENSMUSG00000004837	Grap	protein_coding	11	61653265	GRB2-related adaptor protein	GRAP	42.2292	2.34134	0.752205	3.11263	0.00185427	0.0136996
ENSMUSG00000022816	Fstl1	protein_coding	16	37776873	follistatin-like 1	FSTL1	3062.94	2.34039	0.904022	2.58886	0.00962944	0.0499087
ENSMUSG00000037736	Limch1	protein_coding	5	66745827	LIM and calponin homology domains 1	LIMCH1	634.498	2.33905	0.755171	3.09738	0.00195237	0.0143006
ENSMUSG00000060703	Cd302	protein_coding	2	60251993	CD302 antigen	CD302	467.95	2.33833	0.499911	4.67748	2.90415e-06	5.13304e-05
ENSMUSG00000094686	Ccl21a	protein_coding	4	42772860	chemokine (C-C motif) ligand 21A (serine)	CCL21	367.675	2.33777	1.07162	2.18153	0.029144	0.115562
ENSMUSG00000051998	Lax1	protein_coding	1	133679091	lymphocyte transmembrane adaptor 1	LAX1	6.00482	2.33502	1.47102	1.58735	0.112434	0.294099
ENSMUSG00000037972	Snn	protein_coding	16	11066298	stannin	SNN	140.719	2.33375	0.465642	5.01189	5.38975e-07	1.13118e-05
ENSMUSG00000032122	Slc37a2	protein_coding	9	37227585	solute carrier family 37 (glycerol-3-phosphate transporter), member 2	SLC37A2	218.665	2.33185	1.13828	2.04857
ENSMUSG00000049130	C5ar1	protein_coding	7	16246743	complement component 5a receptor 1	C5AR1	36.0547	2.33155	1.0455	2.23008
ENSMUSG00000020183	Cpm	protein_coding	10	117629500	carboxypeptidase M	CPM	5849.48	2.33104	0.446219	5.22397	1.75127e-07	4.0936e-06
ENSMUSG00000075302	Erich2	protein_coding	2	70508819	glutamate rich 2	ERICH2	22.6932	2.32962	0.602214	3.86842	0.000109541	0.00125747
ENSMUSG00000082988	Gm5903	processed_pseudogene	7	130352038	predicted gene 5903		2.41945	2.32923	1.70905	1.36288	0.17292
ENSMUSG00000020562	Efcab10	protein_coding	12	33394854	EF-hand calcium binding domain 10	EFCAB10	1.59797	2.32846	1.68358	1.38304	0.166652
ENSMUSG00000030075	Cntn3	protein_coding	6	102162655	contactin 3	CNTN3	18.0365	2.32829	0.984831	2.36415	0.0180715	0.0808547
ENSMUSG00000022305	Lrp12	protein_coding	15	39870603	low density lipoprotein-related protein 12	LRP12	297.372	2.32733	0.670947	3.46872	0.000522945	0.00475867
ENSMUSG00000022098	Bmp1	protein_coding	14	70474557	bone morphogenetic protein 1	BMP1	1229.87	2.32596	0.533623	4.35881	1.30774e-05	0.00019517
ENSMUSG00000056752	Dnah9	protein_coding	11	65831282	dynein, axonemal, heavy chain 9	DNAH9	36.969	2.32536	0.978881	2.37552	0.017524	0.0790678
ENSMUSG00000019278	Dpep1	protein_coding	8	123186242	dipeptidase 1 (renal)	DPEP1	140.939	2.32533	0.979512	2.37396	0.0175982	0.079292
ENSMUSG00000047773	4932411E22Rik	protein_coding	11	89390223	ankyrin-repeat and fibronectin type III domain containing 1		2.26761	2.32476	1.44828	1.60519	0.108453
ENSMUSG00000038663	Fsd2	protein_coding	7	81533308	fibronectin type III and SPRY domain containing 2	FSD2	23.2418	2.32087	1.33328	1.74072
ENSMUSG00000022261	Sdc2	protein_coding	15	32920723	syndecan 2	SDC2	789.4	2.32058	0.540351	4.29459	1.75019e-05	0.000253122
ENSMUSG00000029576	Radil	protein_coding	5	142484839	Ras association and DIL domains	RADIL	66.4259	2.31957	0.703171	3.29873	0.000971232	0.00799738
ENSMUSG00000097707	Gm26742	lincRNA	18	54981435	predicted gene, 26742		2.56801	2.31727	1.62777	1.42359	0.154565
ENSMUSG00000037225	Fgf2	protein_coding	3	37348346	fibroblast growth factor 2	FGF2	211.769	2.31706	0.588212	3.93916	8.17667e-05	0.000973909
ENSMUSG00000021373	Cap2	protein_coding	13	46501848	CAP, adenylate cyclase-associated protein, 2 (yeast)	CAP2	216.373	2.31646	0.802708	2.88581	0.00390405	0.0247561
ENSMUSG00000061186	Sfmbt2	protein_coding	2	10370510	Scm-like with four mbt domains 2	SFMBT2	11.4027	2.31621	1.45418	1.5928	0.111206	0.291795
ENSMUSG00000022438	Parvb	protein_coding	15	84232043	parvin, beta	PARVB	27.0792	2.31486	0.902264	2.56562	0.0102992	0.0525069
ENSMUSG00000095788	Sirpb1a	protein_coding	3	15371653	signal-regulatory protein beta 1A	SIRPB1	31.3669	2.31416	0.962933	2.40324	0.0162503	0.0747371
ENSMUSG00000061322	Dnaic1	protein_coding	4	41569775	dynein, axonemal, intermediate chain 1	DNAI1	22.6659	2.31383	1.41593	1.63414
ENSMUSG00000037138	Aff3	protein_coding	1	38177326	AF4/FMR2 family, member 3	AFF3	60.7523	2.31326	0.958364	2.41376	0.0157889	0.0730102
ENSMUSG00000024743	Syt7	protein_coding	19	10389090	synaptotagmin VII	SYT7	326.25	2.31268	0.652578	3.54391	0.000394233	0.00373841
ENSMUSG00000019916	P4ha1	protein_coding	10	59323296	procollagen-proline, 2-oxoglutarate 4-dioxygenase (proline 4-hydroxylase), alpha 1 polypeptide	P4HA1	1681.17	2.31085	0.465322	4.96612	6.83041e-07	1.39747e-05
ENSMUSG00000025355	Mmp19	protein_coding	10	128790953	matrix metallopeptidase 19	MMP19	258.516	2.31047	0.841013	2.74725	0.00600967	0.0349009
ENSMUSG00000019027	Dnah1	protein_coding	14	31260375	dynein, axonemal, heavy chain 1	DNAH1	15.8152	2.30899	1.27104	1.81661	0.0692769	0.211369
ENSMUSG00000036395	Glb1l2	protein_coding	9	26763044	galactosidase, beta 1-like 2	GLB1L2	105.58	2.30853	0.812065	2.84279	0.00447201	0.0277001
ENSMUSG00000035283	Adrb1	protein_coding	19	56722372	adrenergic receptor, beta 1	ADRB1	20.3038	2.30584	0.751841	3.06693	0.00216269	0.015507
ENSMUSG00000043556	Fbxl7	protein_coding	15	26543084	F-box and leucine-rich repeat protein 7	FBXL7	7.28893	2.30525	1.33718	1.72397	0.0847139	0.242188
ENSMUSG00000074340	Ovgp1	protein_coding	3	105973711	oviductal glycoprotein 1	OVGP1	41.9014	2.3046	0.605959	3.80322	0.000142825	0.00157293
ENSMUSG00000094132	Gm3264	protein_coding	14	4855576	predicted gene 3264		2.32361	2.30188	1.7089	1.34699	0.177982
ENSMUSG00000066113	Adamtsl1	protein_coding	4	85514172	ADAMTS-like 1	ADAMTSL1	107.445	2.30163	0.699316	3.29126	0.000997408	0.00819487
ENSMUSG00000038132	Rbm24	protein_coding	13	46418300	RNA binding motif protein 24	RBM24	77.26	2.30136	1.22573	1.87754	0.0604448	0.193052
ENSMUSG00000041754	Trem3	protein_coding	17	48247777	triggering receptor expressed on myeloid cells 3		4.16672	2.30056	1.56579	1.46927
ENSMUSG00000041707	1810011H11Rik	protein_coding	14	32785963	RIKEN cDNA 1810011H11 gene	C10orf128	25.5667	2.30027	1.23019	1.86985
ENSMUSG00000103114	Gm32200	lincRNA	1	191436340	predicted gene, 32200		9.74204	2.29854	1.33289	1.72447	0.0846223	0.242
ENSMUSG00000021090	Lrrc9	protein_coding	12	72441866	leucine rich repeat containing 9	LRRC9	3.44141	2.29668	1.48098	1.55079	0.120953	0.308419
ENSMUSG00000103286	Gm5850	processed_pseudogene	3	92227469	predicted gene 5850		2.29875	2.2956	1.70886	1.34335	0.17916
ENSMUSG00000056174	Col8a2	protein_coding	4	126286793	collagen, type VIII, alpha 2	COL8A2	78.2363	2.29342	1.01524	2.25899	0.0238841	0.0991156
ENSMUSG00000034488	Edil3	protein_coding	13	88821472	EGF-like repeats and discoidin I-like domains 3	EDIL3	19.941	2.29052	0.875725	2.61557	0.00890783	0.0470821
ENSMUSG00000018819	Lsp1	protein_coding	7	142460809	lymphocyte specific 1	LSP1	694.008	2.29024	1.01076	2.26586	0.0234598	0.0978364
ENSMUSG00000070436	Serpinh1	protein_coding	7	99345376	serine (or cysteine) peptidase inhibitor, clade H, member 1	SERPINH1	3217.61	2.28942	0.462709	4.94787	7.50288e-07	1.5168e-05
ENSMUSG00000097331	F420014N23Rik	lincRNA	10	127195249	RIKEN cDNA F420014N23 gene		5.91342	2.28857	0.913985	2.50394	0.0122818	0.0602964
ENSMUSG00000038168	P3h2	protein_coding	16	25959288	prolyl 3-hydroxylase 2	P3H2	109.692	2.28421	0.387733	5.8912	3.83401e-09	1.2214e-07
ENSMUSG00000042156	Dzip1	protein_coding	14	118875520	DAZ interacting protein 1	DZIP1	69.3035	2.28228	0.588335	3.87922	0.000104793	0.0012089
ENSMUSG00000049872	Fam26e	protein_coding	10	34091352	family with sequence similarity 26, member E	FAM26E	67.6331	2.28172	0.863894	2.64121	0.00826106	0.0443913
ENSMUSG00000092060	Bend4	protein_coding	5	67392147	BEN domain containing 4	BEND4	102.749	2.28164	0.350322	6.51296	7.36837e-11	3.19695e-09
ENSMUSG00000021390	Ogn	protein_coding	13	49608071	osteoglycin	OGN	1862.63	2.28057	0.708818	3.21743	0.00129345	0.0101923
ENSMUSG00000020566	Atp6v1c2	protein_coding	12	17284721	ATPase, H+ transporting, lysosomal V1 subunit C2	ATP6V1C2	1418.5	2.28031	0.997445	2.28615	0.0222453	0.0941708
ENSMUSG00000078794	Dact3	protein_coding	7	16875317	dishevelled-binding antagonist of beta-catenin 3	DACT3	53.1225	2.28029	1.1182	2.03926	0.0414245	0.148654
ENSMUSG00000051457	Spn	protein_coding	7	127132232	sialophorin	SPN	51.1682	2.28009	1.03684	2.19906
ENSMUSG00000091345	Col6a5	protein_coding	9	105856078	collagen, type VI, alpha 5	COL6A5	400.518	2.28005	1.24939	1.82493
ENSMUSG00000044197	Gpr146	protein_coding	5	139377697	G protein-coupled receptor 146	GPR146	362.581	2.27817	0.362541	6.28389	3.30212e-10	1.27057e-08
ENSMUSG00000016496	Cd274	protein_coding	19	29367455	CD274 antigen	CD274	132.003	2.27798	0.932429	2.44306	0.0145634	0.0685295
ENSMUSG00000048285	Frmd6	protein_coding	12	70825514	FERM domain containing 6	FRMD6	622.742	2.27663	0.490362	4.64275	3.4381e-06	5.96406e-05
ENSMUSG00000048376	F2r	protein_coding	13	95601804	coagulation factor II (thrombin) receptor	F2R	729.026	2.27626	0.372872	6.10467	1.03012e-09	3.58721e-08
ENSMUSG00000021835	Bmp4	protein_coding	14	46383520	bone morphogenetic protein 4	BMP4	763.156	2.27619	0.396408	5.74204	9.35437e-09	2.81686e-07
ENSMUSG00000000693	Loxl3	protein_coding	6	83034173	lysyl oxidase-like 3	LOXL3	65.9869	2.27602	0.905012	2.5149	0.0119065	0.0587934
ENSMUSG00000095028	Sirpb1b	protein_coding	3	15495751	signal-regulatory protein beta 1B	SIRPB1	32.8162	2.27575	1.28264	1.77428	0.0760175	0.225282
ENSMUSG00000097736	9530059O14Rik	lincRNA	9	122572499	RIKEN cDNA 9530059O14 gene		4.71723	2.27567	1.38486	1.64325	0.100331	0.272425
ENSMUSG00000046808	Atp10d	polymorphic_pseudogene	5	72203329	ATPase, class V, type 10D	ATP10D	1152.37	2.27491	0.287494	7.91289	2.51487e-15	2.05363e-13
ENSMUSG00000090642	Gm17182	antisense	5	53047687	predicted gene 17182		15.4257	2.27457	0.72565	3.13452	0.00172134	0.0129348
ENSMUSG00000101904	Gm29427	protein_coding	1	130670209	predicted gene 29427		12.4784	2.27264	1.15756	1.9633	0.0496112	0.168433
ENSMUSG00000069601	Ank3	protein_coding	10	69533772	ankyrin 3, epithelial	ANK3	2430.06	2.27217	0.237066	9.58455	9.28589e-22	1.55041e-19
ENSMUSG00000046971	Pla2g4f	protein_coding	2	120299957	phospholipase A2, group IVF	PLA2G4F	251.214	2.27118	0.733487	3.09642	0.00195875	0.0143296
ENSMUSG00000090021	Gm6493	unprocessed_pseudogene	16	23014208	predicted gene 6493		7.76565	2.27034	1.39179	1.63124	0.102839	0.276983
ENSMUSG00000020364	Zfp354a	protein_coding	11	51059257	zinc finger protein 354A	ZNF354A	66.4096	2.26949	0.576397	3.93738	8.23763e-05	0.000979922
ENSMUSG00000027931	Npr1	protein_coding	3	90450591	natriuretic peptide receptor 1	NPR1	491.905	2.26932	0.495616	4.57878	4.67691e-06	7.85788e-05
ENSMUSG00000041695	Kcnj2	protein_coding	11	111066164	potassium inwardly-rectifying channel, subfamily J, member 2	KCNJ2	2022.99	2.26903	0.574013	3.95292	7.72022e-05	0.000929948
ENSMUSG00000053897	Slc39a8	protein_coding	3	135825279	solute carrier family 39 (metal ion transporter), member 8	SLC39A8	2933.52	2.26804	0.610267	3.71648	0.000202019	0.00212233
ENSMUSG00000022144	Gdnf	protein_coding	15	7811011	glial cell line derived neurotrophic factor	GDNF	237.951	2.26724	0.460088	4.92783	8.31459e-07	1.67366e-05
ENSMUSG00000069516	Lyz2	protein_coding	10	117277334	lysozyme 2	LYZ	120439	2.26551	0.530163	4.27324	1.92656e-05	0.000275644
ENSMUSG00000024059	Clip4	protein_coding	17	71781947	CAP-GLY domain containing linker protein family, member 4	CLIP4	964.773	2.26423	0.842232	2.68837	0.0071802	0.0398142
ENSMUSG00000041731	Pgm5	protein_coding	19	24683016	phosphoglucomutase 5	PGM5	1381.9	2.26084	0.980686	2.30536
ENSMUSG00000028655	Mfsd2a	protein_coding	4	122946850	major facilitator superfamily domain containing 2A	MFSD2A	171.427	2.26065	0.788	2.86885	0.00411974	0.025852
ENSMUSG00000081984	Dnajb3	protein_coding	1	88204732	DnaJ heat shock protein family (Hsp40) member B3		10.6263	2.2605	0.860148	2.62804	0.00858784	0.0457008
ENSMUSG00000032174	Icam5	protein_coding	9	21032073	intercellular adhesion molecule 5, telencephalin	ICAM5	23.9325	2.25985	0.704741	3.20663	0.00134298	0.0105122
ENSMUSG00000028789	Azin2	protein_coding	4	128930233	antizyme inhibitor 2	AZIN2	266.116	2.25874	0.432455	5.22307	1.75981e-07	4.10843e-06
ENSMUSG00000081169	Gm12551	unprocessed_pseudogene	4	86627075	predicted gene 12551		13.604	2.25753	1.43512	1.57307
ENSMUSG00000024815	Trpd52l3	protein_coding	19	30003790	tumor protein D52-like 3	TPD52L3	3.74094	2.25677	1.39971	1.61231	0.106894	0.283934
ENSMUSG00000022218	Tgm1	protein_coding	14	55700009	transglutaminase 1, K polypeptide	TGM1	645.666	2.25626	1.02063	2.21066	0.0270595	0.109186
ENSMUSG00000024379	Tslp	protein_coding	18	32815383	thymic stromal lymphopoietin	TSLP	6.1028	2.25599	1.14943	1.9627	0.0496808	0.168511
ENSMUSG00000023236	Scg5	protein_coding	2	113776362	secretogranin V	SCG5	16.7096	2.25587	1.18954	1.89642	0.0579047	0.187112
ENSMUSG00000018008	Cyth4	protein_coding	15	78597047	cytohesin 4	CYTH4	195.199	2.25505	1.04641	2.15504
ENSMUSG00000003227	Edar	protein_coding	10	58600789	ectodysplasin-A receptor	EDAR	15.5239	2.25355	0.724633	3.10992	0.00187135	0.0137936
ENSMUSG00000043008	Klhl6	protein_coding	16	19946499	kelch-like 6	KLHL6	46.2337	2.25222	1.0411	2.1633	0.0305179	0.11939
ENSMUSG00000044807	Zfp354c	protein_coding	11	50811086	zinc finger protein 354C	ZNF354C	116.86	2.25126	0.727852	3.09301	0.00198136	0.0144619
ENSMUSG00000024680	Ms4a2	protein_coding	19	11615523	membrane-spanning 4-domains, subfamily A, member 2	MS4A2	6.66384	2.24947	1.44639	1.55523	0.119891	0.306751
ENSMUSG00000033207	Mamdc2	protein_coding	19	23302609	MAM domain containing 2	MAMDC2	132.77	2.24896	0.812787	2.76698	0.00565786	0.0333445
ENSMUSG00000052512	Nav2	protein_coding	7	48908716	neuron navigator 2	NAV2	487.949	2.24841	0.362309	6.20578	5.44262e-10	2.00349e-08
ENSMUSG00000029650	Slc46a3	protein_coding	5	147878437	solute carrier family 46, member 3	SLC46A3	85.5672	2.24837	0.460999	4.87717	1.07621e-06	2.10293e-05
ENSMUSG00000031662	Snx20	protein_coding	8	88626563	sorting nexin 20	SNX20	32.4451	2.24715	1.03201	2.17745
ENSMUSG00000079017	Ifi27l2a	protein_coding	12	103442167	interferon, alpha-inducible protein 27 like 2A	IFI27	322.404	2.24702	0.82777	2.71455	0.00663665	0.0376077
ENSMUSG00000022912	Pros1	protein_coding	16	62854307	protein S (alpha)	PROS1	743.856	2.24615	0.429102	5.23454	1.65397e-07	3.91227e-06
ENSMUSG00000045064	Zc2hc1c	protein_coding	12	85288591	zinc finger, C2HC-type containing 1C	ZC2HC1C	54.5974	2.24388	0.575838	3.89673	9.75013e-05	0.00113529
ENSMUSG00000030873	Scnn1b	protein_coding	7	121865038	sodium channel, nonvoltage-gated 1 beta	SCNN1B	223.85	2.24214	0.380255	5.89641	3.71506e-09	1.18633e-07
ENSMUSG00000096722	Hmgb1-ps9	processed_pseudogene	13	101038599	high mobility group box 1, pseudogene 9		2.10252	2.24199	1.70856	1.31221	0.189448
ENSMUSG00000006221	Hspb7	protein_coding	4	141420779	heat shock protein family, member 7 (cardiovascular)	HSPB7	177.557	2.24089	1.10598	2.02615	0.0427492	0.151979
ENSMUSG00000029182	1700001C02Rik	protein_coding	5	30466047	RIKEN cDNA 1700001C02 gene	C2orf70	1.71032	2.24055	1.65693	1.35223	0.176301
ENSMUSG00000020437	Myo1g	protein_coding	11	6506548	myosin IG	MYO1G	95.5386	2.2404	1.01208	2.21366
ENSMUSG00000009114	2610028H24Rik	protein_coding	10	76449081	RIKEN cDNA 2610028H24 gene	C21orf58	57.5446	2.24026	1.02502	2.18558	0.0288462	0.114649
ENSMUSG00000038527	C1rl	protein_coding	6	124493113	complement component 1, r subcomponent-like	C1RL	169.111	2.23993	0.445442	5.02854	4.94223e-07	1.04665e-05
ENSMUSG00000092051	Gm17229	transcribed_processed_pseudogene	10	20515327	predicted gene 17229		16.119	2.23893	1.09968	2.03598	0.0417525	0.149573
ENSMUSG00000028528	Dnajc6	protein_coding	4	101496648	DnaJ heat shock protein family (Hsp40) member C6	DNAJC6	29.6917	2.2382	1.28855	1.737	0.082388	0.237866
ENSMUSG00000035020	Epgn	protein_coding	5	91027464	epithelial mitogen	EPGN	35.1234	2.2382	0.579631	3.86142	0.000112731	0.00129013
ENSMUSG00000026941	Mamdc4	protein_coding	2	25563115	MAM domain containing 4	MAMDC4	9.55806	2.2381	0.867332	2.58044	0.00986739	0.05086
ENSMUSG00000034275	Igsf9b	protein_coding	9	27299204	immunoglobulin superfamily, member 9B	IGSF9B	38.7836	2.2374	0.749074	2.98689	0.00281829	0.0192203
ENSMUSG00000008461	Fut1	protein_coding	7	45617289	fucosyltransferase 1	FUT1	21.6756	2.23716	1.00787	2.21969	0.0264399	0.107484
ENSMUSG00000022665	Ccdc80	protein_coding	16	45093402	coiled-coil domain containing 80	CCDC80	736.968	2.23666	0.940094	2.37919	0.0173508	0.0785045
ENSMUSG00000043468	Adam30	protein_coding	3	98160630	a disintegrin and metallopeptidase domain 30	ADAM30	11.0227	2.23648	0.688979	3.24608	0.00117005	0.00936239
ENSMUSG00000006675	P4htm	protein_coding	9	108578862	prolyl 4-hydroxylase, transmembrane (endoplasmic reticulum)	P4HTM	36.9869	2.23609	0.628519	3.55771	0.000374107	0.00358391
ENSMUSG00000034898	Filip1	protein_coding	9	79815051	filamin A interacting protein 1	FILIP1	362.071	2.23551	0.629171	3.55311	0.000380708	0.00362689
ENSMUSG00000026395	Ptprc	protein_coding	1	138062861	protein tyrosine phosphatase, receptor type, C	PTPRC	849.738	2.23497	0.885183	2.52486
ENSMUSG00000104031	Gm17771	processed_pseudogene	3	19934242	predicted gene, 17771		3.32747	2.23397	1.48721	1.50212	0.133066	0.327714
ENSMUSG00000027201	Myef2	protein_coding	2	125084628	myelin basic protein expression factor 2, repressor	MYEF2	492.528	2.23281	0.365784	6.10418	1.0333e-09	3.59157e-08
ENSMUSG00000000142	Axin2	protein_coding	11	108920349	axin 2	AXIN2	103.864	2.23158	0.637047	3.50301	0.000460038	0.00425035
ENSMUSG00000106633	Gm43431	processed_pseudogene	5	88423215	predicted gene 43431		2.06522	2.23156	1.70849	1.30615	0.1915
ENSMUSG00000012017	Scarf2	protein_coding	16	17797282	scavenger receptor class F, member 2	SCARF2	234.661	2.23152	0.469342	4.75457	1.98865e-06	3.63516e-05
ENSMUSG00000063286	Gm8995	transcribed_unprocessed_pseudogene	7	106504239	predicted gene 8995		274.774	2.22948	0.940695	2.37004	0.0177863	0.0799527
ENSMUSG00000092572	Serpinb10	polymorphic_pseudogene	1	107529003	serine (or cysteine) peptidase inhibitor, clade B (ovalbumin), member 10	SERPINB10	41.0223	2.22916	1.52858	1.45832	0.144752	0.346101
ENSMUSG00000031022	BC051019	protein_coding	7	109712181	cDNA sequence BC051019	C11orf16	15.182	2.22842	1.01335	2.19905	0.0278741	0.111616
ENSMUSG00000098543	Gm27533	misc_RNA	19	5844286	predicted gene, 27533		4.81251	2.22792	1.71951	1.29567	0.195089	0.414988
ENSMUSG00000017969	Ptgis	protein_coding	2	167191805	prostaglandin I2 (prostacyclin) synthase	PTGIS	230.729	2.22779	1.01469	2.19553	0.0281253	0.112381
ENSMUSG00000021789	Sftpa1	protein_coding	14	41131782	surfactant associated protein A1	SFTPA1	85745.1	2.2274	0.411889	5.40776	6.38175e-08	1.64152e-06
ENSMUSG00000033597	Caskin1	protein_coding	17	24488783	CASK interacting protein 1	CASKIN1	2.7597	2.22644	1.40603	1.58349	0.11331	0.295563
ENSMUSG00000079445	B3gnt7	protein_coding	1	86302832	UDP-GlcNAc:betaGal beta-1,3-N-acetylglucosaminyltransferase 7	B3GNT7	134.324	2.22568	0.918683	2.42268
ENSMUSG00000002602	Axl	protein_coding	7	25757273	AXL receptor tyrosine kinase	AXL	1664.96	2.22365	1.00652	2.20925	0.0271573	0.109449
ENSMUSG00000022449	Adamts20	protein_coding	15	94270163	a disintegrin-like and metallopeptidase (reprolysin type) with thrombospondin type 1 motif, 20	ADAMTS20	11.6604	2.2233	1.5437	1.44024	0.1498	0.353738
ENSMUSG00000072437	Nanos1	protein_coding	19	60755987	nanos homolog 1 (Drosophila)	NANOS1	85.6993	2.22237	0.477085	4.65823	3.18937e-06	5.56355e-05
ENSMUSG00000003355	Fkbp11	protein_coding	15	98724373	FK506 binding protein 11	FKBP11	90.9943	2.22227	0.454449	4.89004	1.00817e-06	1.98241e-05
ENSMUSG00000045827	Serpinb9	protein_coding	13	33003250	serine (or cysteine) peptidase inhibitor, clade B, member 9	SERPINB9	1103.4	2.22107	0.421356	5.27125	1.35501e-07	3.26109e-06
ENSMUSG00000036585	Fgf1	protein_coding	18	38838673	fibroblast growth factor 1	FGF1	783.263	2.21683	0.350043	6.33301	2.4042e-10	9.46495e-09
ENSMUSG00000048126	Col6a3	protein_coding	1	90765923	collagen, type VI, alpha 3	COL6A3	2351.04	2.21379	0.918089	2.41131	0.0158955	0.0734485
ENSMUSG00000032135	Mcam	protein_coding	9	44134469	melanoma cell adhesion molecule	MCAM	594.504	2.21366	0.911355	2.42898	0.0151415	0.0705703
ENSMUSG00000025810	Nrp1	protein_coding	8	128358604	neuropilin 1	NRP1	3457.71	2.21338	0.361785	6.11794	9.47946e-10	3.31958e-08
ENSMUSG00000038670	Mybpc2	protein_coding	7	44501699	myosin binding protein C, fast-type	MYBPC2	624.973	2.21107	1.20647	1.83268
ENSMUSG00000037318	Traf3ip3	protein_coding	1	193175453	TRAF3 interacting protein 3	TRAF3IP3	16.885	2.21087	0.853567	2.59016	0.00959323	0.0497847
ENSMUSG00000021384	Susd3	protein_coding	13	49230690	sushi domain containing 3	SUSD3	12.527	2.20939	1.00568	2.19691	0.0280269	0.112036
ENSMUSG00000025784	Clec3b	protein_coding	9	123150946	C-type lectin domain family 3, member b	CLEC3B	385.405	2.20924	0.904854	2.44155	0.0146244	0.0687474
ENSMUSG00000004902	Slc25a18	protein_coding	6	120773578	solute carrier family 25 (mitochondrial carrier), member 18	SLC25A18	5.44529	2.209	1.4658	1.50703	0.131804	0.325378
ENSMUSG00000097558	Gm26902	lincRNA	19	34474808	predicted gene, 26902		7.27213	2.20867	1.19302	1.85133	0.0641218	0.200649
ENSMUSG00000018654	Ikzf1	protein_coding	11	11685003	IKAROS family zinc finger 1	IKZF1	85.9098	2.20821	0.859888	2.56802
ENSMUSG00000028005	Gucy1b3	protein_coding	3	82032006	guanylate cyclase 1, soluble, beta 3	GUCY1B3	166.357	2.20745	0.813729	2.71276	0.00667256	0.0377425
ENSMUSG00000031480	Thsd1	protein_coding	8	22227313	thrombospondin, type I, domain 1	THSD1	47.4176	2.2074	0.806653	2.73649	0.00620978	0.0358404
ENSMUSG00000021242	Npc2	protein_coding	12	84754560	Niemann-Pick type C2	NPC2	19550.6	2.20733	0.301791	7.31409	2.59126e-13	1.55809e-11
ENSMUSG00000033530	Ttc7b	protein_coding	12	100300771	tetratricopeptide repeat domain 7B	TTC7B	153.078	2.20689	0.505476	4.36596	1.26567e-05	0.000189344
ENSMUSG00000054422	Fabp1	protein_coding	6	71199827	fatty acid binding protein 1, liver	FABP1	85.0448	2.20612	1.03004	2.14178
ENSMUSG00000044250	Pced1b	protein_coding	15	97247107	PC-esterase domain containing 1B	PCED1B	25.8643	2.2057	0.697703	3.16137	0.00157029	0.0119904
ENSMUSG00000079502	Cfap77	protein_coding	2	28926949	cilia and flagella associated protein 77	CFAP77	1.65191	2.20471	1.54493	1.42706	0.153562
ENSMUSG00000038421	Fcrla	protein_coding	1	170917576	Fc receptor-like A	FCRLA	4.87771	2.2019	1.46316	1.50489	0.132352	0.326298
ENSMUSG00000042961	Egflam	protein_coding	15	7206120	EGF-like, fibronectin type III and laminin G domains	EGFLAM	64.5306	2.2013	0.933788	2.35738	0.0184042	0.0820208
ENSMUSG00000034648	Lrrn1	protein_coding	6	107529768	leucine rich repeat protein 1, neuronal	LRRN1	83.4374	2.20081	1.15214	1.91019	0.0561091	0.183113
ENSMUSG00000037071	Scd1	protein_coding	19	44394451	stearoyl-Coenzyme A desaturase 1	SCD	53275.1	2.19893	0.407145	5.40085	6.63261e-08	1.69904e-06
ENSMUSG00000018217	Pmp22	protein_coding	11	63128982	peripheral myelin protein 22	PMP22	669.049	2.19848	0.516467	4.25675	2.07416e-05	0.000294732
ENSMUSG00000030946	Lhpp	protein_coding	7	132610638	phospholysine phosphohistidine inorganic pyrophosphate phosphatase	LHPP	130.748	2.19787	0.328848	6.68353	2.33248e-11	1.10704e-09
ENSMUSG00000097167	Gm16740	antisense	3	95217457	predicted gene, 16740		13.4697	2.19763	0.617789	3.55726	0.000374746	0.0035882
ENSMUSG00000092574	2810047C21Rik1	transcribed_unprocessed_pseudogene	7	8086326	RIKEN cDNA 2810047C21 gene 1		3.73513	2.19681	1.57585	1.39405	0.163304	0.372722
ENSMUSG00000085337	Gm15964	processed_transcript	16	91611468	predicted gene 15964		4.81881	2.19623	1.24792	1.75991	0.0784228	0.229788
ENSMUSG00000047394	Odf3b	protein_coding	15	89377450	outer dense fiber of sperm tails 3B	ODF3B	6.59187	2.1959	1.42216	1.54406	0.122573	0.310711
ENSMUSG00000022389	Tef	protein_coding	15	81802421	thyrotroph embryonic factor	TEF	826.241	2.19527	0.472334	4.64771	3.35648e-06	5.83872e-05
ENSMUSG00000007033	Hspa1l	protein_coding	17	34972703	heat shock protein 1-like	HSPA1L	22.6809	2.19422	1.28538	1.70706	0.08781	0.248381
ENSMUSG00000042379	Esm1	protein_coding	13	113209659	endothelial cell-specific molecule 1	ESM1	10.368	2.19419	0.986849	2.22344	0.0261864	0.106709
ENSMUSG00000025557	Slc15a1	protein_coding	14	121459621	solute carrier family 15 (oligopeptide transporter), member 1	SLC15A1	330.771	2.19381	0.948044	2.31404	0.0206656	0.0892489
ENSMUSG00000020256	Aldh1l2	protein_coding	10	83487450	aldehyde dehydrogenase 1 family, member L2	ALDH1L2	298.853	2.19225	0.458722	4.77904	1.76138e-06	3.26117e-05
ENSMUSG00000032380	Dapk2	protein_coding	9	66158223	death-associated protein kinase 2	DAPK2	318.46	2.19193	0.501067	4.37453	1.21695e-05	0.000183375
ENSMUSG00000002808	Epdr1	protein_coding	13	19591709	ependymin related protein 1 (zebrafish)	EPDR1	257.462	2.19006	0.548094	3.99578	6.44809e-05	0.000795903
ENSMUSG00000035228	Ccdc106	protein_coding	7	5020553	coiled-coil domain containing 106	CCDC106	16.2329	2.18943	1.35159	1.61989	0.105255	0.280781
ENSMUSG00000039934	Gsap	protein_coding	5	21186255	gamma-secretase activating protein	GSAP	1630.08	2.18885	0.214382	10.2101	1.78705e-24	4.07534e-22
ENSMUSG00000018340	Anxa6	protein_coding	11	54979108	annexin A6	ANXA6	2260.12	2.18871	0.393162	5.56693	2.59272e-08	7.15101e-07
ENSMUSG00000102607	Gm37265	TEC	1	39419048	predicted gene, 37265		4.75495	2.18833	1.25327	1.7461	0.0807936	0.234675
ENSMUSG00000106662	Gm43034	TEC	5	124531133	predicted gene 43034		3.28869	2.1876	1.22711	1.78273	0.0746298	0.222332
ENSMUSG00000032679	Cd59a	protein_coding	2	104095801	CD59a antigen		309.859	2.18742	0.465738	4.69668	2.64429e-06	4.70487e-05
ENSMUSG00000074219	Gm10644	protein_coding	8	83932329	predicted gene 10644		7.85737	2.18649	0.80252	2.72453	0.00643929	0.0368128
ENSMUSG00000038729	Akap2	protein_coding	4	57717657	A kinase (PRKA) anchor protein 2	AKAP2	270.11	2.1862	0.534144	4.09289	4.26025e-05	0.000554782
ENSMUSG00000052271	Bhlha15	protein_coding	5	144190286	basic helix-loop-helix family, member a15	BHLHA15	77.3438	2.18607	0.783351	2.79067	0.00525989	0.0315155
ENSMUSG00000107350	Gm42532	antisense	5	91051871	predicted gene 42532		3.70589	2.18505	1.21865	1.793	0.0729725	0.219316
ENSMUSG00000069893	9930111J21Rik1	protein_coding	11	48946150	RIKEN cDNA 9930111J21 gene 1		115.728	2.18411	0.57006	3.83136	0.000127435	0.00142611
ENSMUSG00000051969	Tlr11	protein_coding	14	50357914	toll-like receptor 11		5.12462	2.18343	1.23855	1.7629	0.0779181	0.228775
ENSMUSG00000031441	Atp11a	protein_coding	8	12757014	ATPase, class VI, type 11A	ATP11A	9188.38	2.1834	0.342004	6.38413	1.72376e-10	7.02273e-09
ENSMUSG00000050994	Adgb	protein_coding	10	10335703	androglobin	ADGB	13.0021	2.18336	1.05728	2.06508	0.0389154	0.141635
ENSMUSG00000079659	Tmem243	protein_coding	5	9100668	transmembrane protein 243, mitochondrial	TMEM243	1643.38	2.18336	0.286651	7.61678	2.60081e-14	1.80799e-12
ENSMUSG00000026249	Serpine2	protein_coding	1	79794197	serine (or cysteine) peptidase inhibitor, clade E, member 2	SERPINE2	1316.61	2.18226	0.406602	5.36705	8.00332e-08	2.01342e-06
ENSMUSG00000105023	1700012D16Rik	sense_intronic	3	153296504	RIKEN cDNA 1700012D16 gene		3.47427	2.18178	1.46237	1.49194	0.135714	0.332007
ENSMUSG00000105466	Gm42998	TEC	3	130703579	predicted gene 42998		7.51185	2.17896	1.03237	2.11064	0.0348029	0.130948
ENSMUSG00000098814	Igkv19-93	IG_V_gene	6	68736297	immunoglobulin kappa chain variable 19-93		1.19608	2.17814	1.72117	1.2655	0.205692
ENSMUSG00000016087	Fli1	protein_coding	9	32422204	Friend leukemia integration 1	FLI1	84.1735	2.1768	0.987947	2.20335	0.0275699	0.110729
ENSMUSG00000037679	Inf2	protein_coding	12	112588784	inverted formin, FH2 and WH2 domain containing	INF2	152.127	2.17676	0.564772	3.85423	0.000116093	0.00131891
ENSMUSG00000022180	Slc7a8	protein_coding	14	54722216	solute carrier family 7 (cationic amino acid transporter, y+ system), member 8	SLC7A8	77.6419	2.17524	0.971233	2.23967	0.0251126	0.103165
ENSMUSG00000097993	Ptprv	processed_transcript	1	135108497	protein tyrosine phosphatase, receptor type, V	PTPRVP	2.79469	2.17377	1.57526	1.37995	0.167603	0.378569
ENSMUSG00000027995	Tlr2	protein_coding	3	83836272	toll-like receptor 2	TLR2	463.345	2.17364	0.875747	2.48204
ENSMUSG00000022375	Lrrc6	protein_coding	15	66379858	leucine rich repeat containing 6 (testis)	LRRC6	5.67954	2.17256	0.930367	2.33516	0.019535	0.0857322
ENSMUSG00000027339	Rassf2	protein_coding	2	131989415	Ras association (RalGDS/AF-6) domain family member 2	RASSF2	587.982	2.1721	0.38097	5.70151	1.18754e-08	3.49716e-07
ENSMUSG00000039977	Ccdc67	protein_coding	9	15559864	coiled-coil domain containing 67	DEUP1	4.74442	2.17158	0.946733	2.29376	0.0218043	0.0927586
ENSMUSG00000105565	Gm43566	sense_intronic	5	23674739	predicted gene 43566		4.95616	2.17143	1.03428	2.09946	0.0357764	0.133271
ENSMUSG00000025936	Gm4956	transcribed_unprocessed_pseudogene	1	21285246	predicted gene 4956		4.89476	2.171	1.36364	1.59206	0.111371	0.291973
ENSMUSG00000041617	Ccdc74a	protein_coding	16	17646470	coiled-coil domain containing 74A	CCDC74A	6.24132	2.17055	1.30415	1.66435	0.0960432	0.264197
ENSMUSG00000097740	E030044B06Rik	lincRNA	19	40868386	RIKEN cDNA E030044B06 gene		3.3465	2.17028	1.3871	1.56462	0.117673	0.303055
ENSMUSG00000030554	Synm	protein_coding	7	67730160	synemin, intermediate filament protein	SYNM	908.728	2.16992	0.486101	4.46392	8.0473e-06	0.000126991
ENSMUSG00000022099	Dmtn	protein_coding	14	70602184	dematin actin binding protein	DMTN	67.5002	2.16907	0.613021	3.53833	0.000402667	0.00381066
ENSMUSG00000089959	Gm16268	antisense	10	86839094	predicted gene 16268		2.1086	2.16874	1.39899	1.55022	0.121088
ENSMUSG00000020658	Efr3b	protein_coding	12	3962554	EFR3 homolog B	EFR3B	55.6447	2.16312	0.485972	4.45112	8.54219e-06	0.000133785
ENSMUSG00000035407	Kank4	protein_coding	4	98754898	KN motif and ankyrin repeat domains 4	KANK4	17.3962	2.16277	1.08678	1.99007	0.0465828	0.161076
ENSMUSG00000046623	Gjb4	protein_coding	4	127351086	gap junction protein, beta 4	GJB4	68.3226	2.16268	1.15582	1.87113	0.0613277	0.195014
ENSMUSG00000032359	Ctsh	protein_coding	9	90054152	cathepsin H	CTSH	11911.5	2.16141	0.413474	5.22744	1.71871e-07	4.03261e-06
ENSMUSG00000094930	Igkv6-25	IG_V_gene	6	70215400	immunoglobulin kappa chain variable 6-25		3.80277	2.16018	1.66667	1.29611	0.194939	0.414754
ENSMUSG00000022048	Dpysl2	protein_coding	14	66802864	dihydropyrimidinase-like 2	DPYSL2	1012.92	2.1601	0.360735	5.98804	2.1238e-09	7.04168e-08
ENSMUSG00000103385	Gm37752	TEC	3	92277725	predicted gene, 37752		319.677	2.15882	1.161	1.85944	0.0629641	0.198062
ENSMUSG00000074220	Zfp382	protein_coding	7	30121942	zinc finger protein 382	ZNF382	17.3786	2.15831	0.853599	2.52849	0.0114556	0.0570683
ENSMUSG00000020635	Fkbp1b	protein_coding	12	4833175	FK506 binding protein 1b	FKBP1B	19.8489	2.1575	0.792906	2.72101	0.00650834	0.0370715
ENSMUSG00000041268	Dmxl2	protein_coding	9	54365158	Dmx-like 2	DMXL2	367.611	2.15743	0.695763	3.10082	0.00192988	0.0141636
ENSMUSG00000067591	Klra3	protein_coding	6	130323289	killer cell lectin-like receptor, subfamily A, member 3		4.64952	2.15737	1.58335	1.36253	0.173031	0.38552
ENSMUSG00000039197	Adk	protein_coding	14	21052574	adenosine kinase	ADK	1669.92	2.15656	0.370219	5.8251	5.70799e-09	1.78196e-07
ENSMUSG00000074682	Zcchc3	protein_coding	2	152411955	zinc finger, CCHC domain containing 3	ZCCHC3	40.0471	2.15582	0.447188	4.82084	1.42954e-06	2.70845e-05
ENSMUSG00000029287	Tgfbr3	protein_coding	5	107106570	transforming growth factor, beta receptor III	TGFBR3	821.296	2.15473	0.478049	4.50734	6.56446e-06	0.000106466
ENSMUSG00000032640	Chsy1	protein_coding	7	66109515	chondroitin sulfate synthase 1	CHSY1	969.95	2.15428	0.280841	7.67083	1.70887e-14	1.23382e-12
ENSMUSG00000085338	2410004I01Rik	lincRNA	11	102958300	RIKEN cDNA 2410004I01 gene		7.02304	2.15305	1.44973	1.48514	0.137506	0.334508
ENSMUSG00000040345	Arhgap9	protein_coding	10	127323727	Rho GTPase activating protein 9	ARHGAP9	66.9358	2.15174	1.12302	1.91602	0.0553622	0.181372
ENSMUSG00000042096	Dao	protein_coding	5	114003703	D-amino acid oxidase	DAO	16.0718	2.1516	1.09511	1.96474	0.0494445	0.167958
ENSMUSG00000027744	Stoml3	protein_coding	3	53488653	stomatin (Epb7.2)-like 3	STOML3	2.5636	2.1515	1.41094	1.52487	0.127292
ENSMUSG00000021363	Mak	protein_coding	13	41025120	male germ cell-associated kinase	MAK	14.3124	2.15107	1.00409	2.14231	0.0321689	0.124042
ENSMUSG00000037405	Icam1	protein_coding	9	21015985	intercellular adhesion molecule 1	ICAM1	4187.32	2.15022	0.450922	4.76848	1.85617e-06	3.41097e-05
ENSMUSG00000029121	Crmp1	protein_coding	5	37241940	collapsin response mediator protein 1	CRMP1	3.71978	2.15001	1.38138	1.55642	0.119607	0.306182
ENSMUSG00000015950	Ncf1	protein_coding	5	134220053	neutrophil cytosolic factor 1	NCF1	222.742	2.14972	0.811432	2.64929	0.008066	0.0435937
ENSMUSG00000030255	Sspn	protein_coding	6	145931641	sarcospan	SSPN	334.281	2.14936	0.654546	3.28374	0.00102441	0.00839404
ENSMUSG00000009185	Ccl8	protein_coding	11	82115185	chemokine (C-C motif) ligand 8		12.8386	2.14868	1.18687	1.81038	0.0702367	0.21349
ENSMUSG00000086564	Cd101	protein_coding	3	100993529	CD101 antigen	CD101	20.4449	2.14767	0.744841	2.88339	0.0039342	0.0249259
ENSMUSG00000103062	Gm37200	TEC	9	104043605	predicted gene, 37200		5.05776	2.14766	1.13277	1.89593	0.0579687	0.187177
ENSMUSG00000020262	Adarb1	protein_coding	10	77290726	adenosine deaminase, RNA-specific, B1	ADARB1	132.405	2.14699	0.940218	2.28351
ENSMUSG00000078502	Gm13212	protein_coding	4	145585166	predicted gene 13212	ZNF268	21.3667	2.14679	1.14805	1.86995	0.061491	0.195326
ENSMUSG00000096074	Ighv1-72	IG_V_gene	12	115757984	immunoglobulin heavy variable 1-72		1.78051	2.14516	1.70798	1.25597
ENSMUSG00000069792	Wfdc17	protein_coding	11	83703991	WAP four-disulfide core domain 17		250.471	2.14516	1.07057	2.00376	0.0450956	0.157604
ENSMUSG00000039057	Myo16	protein_coding	8	10153911	myosin XVI	MYO16	24.4979	2.14507	1.24795	1.71888	0.0856366	0.243793
ENSMUSG00000069763	Tmem100	protein_coding	11	90030348	transmembrane protein 100	TMEM100	105.692	2.14499	1.00438	2.13563	0.0327093	0.125341
ENSMUSG00000041073	Nacad	protein_coding	11	6597823	NAC alpha domain containing	NACAD	20.884	2.14463	1.02799	2.08624	0.0369566	0.136172
ENSMUSG00000039959	Hip1	protein_coding	5	135406531	huntingtin interacting protein 1	HIP1	339.734	2.14337	0.981894	2.1829	0.0290434	0.115286
ENSMUSG00000026430	Rassf5	protein_coding	1	131176410	Ras association (RalGDS/AF-6) domain family member 5	RASSF5	202.46	2.14241	0.998974	2.14461	0.0319839	0.123506
ENSMUSG00000086922	Gm13835	processed_pseudogene	6	31141979	predicted gene 13835		455.706	2.14132	1.20963	1.77022	0.07669	0.226414
ENSMUSG00000049892	Rasd1	protein_coding	11	59963181	RAS, dexamethasone-induced 1	RASD1	53.8303	2.1409	0.637141	3.36016	0.000778964	0.00665751
ENSMUSG00000105848	Gm42683	TEC	13	19393126	predicted gene 42683		11.604	2.1382	0.832333	2.56892	0.0102017	0.0521586
ENSMUSG00000102014	2900009J06Rik	antisense	1	127753616	RIKEN cDNA 2900009J06 gene		5.58319	2.13716	1.09274	1.95578	0.0504911	0.170492
ENSMUSG00000026657	Frmd4a	protein_coding	2	4017717	FERM domain containing 4A	FRMD4A	236.451	2.1369	0.526503	4.05867	4.9352e-05	0.00062985
ENSMUSG00000040364	Sec1	protein_coding	7	45677686	secretory blood group 1	SEC1P	6.1446	2.13632	1.17332	1.82074	0.0686464	0.210326
ENSMUSG00000031523	Dlc1	protein_coding	8	36567751	deleted in liver cancer 1	DLC1	823.159	2.13548	0.399397	5.34675	8.95491e-08	2.23276e-06
ENSMUSG00000066362	Rps13-ps1	processed_pseudogene	8	87047689	ribosomal protein S13, pseudogene 1		1.75609	2.13495	1.70792	1.25003	0.211289
ENSMUSG00000087264	Gad1os	antisense	2	70489940	glutamate decarboxylase 1, opposite strand		3.44338	2.1333	1.51224	1.41069	0.158335	0.365629
ENSMUSG00000038496	Slc19a3	protein_coding	1	83012523	solute carrier family 19, member 3	SLC19A3	54.0278	2.133	0.615271	3.46676	0.000526766	0.00478645
ENSMUSG00000060131	Atp8b4	protein_coding	2	126320973	ATPase, class I, type 8B, member 4	ATP8B4	54.5057	2.13117	1.05375	2.02247	0.0431277	0.152856
ENSMUSG00000050138	Kcnk12	protein_coding	17	87745837	potassium channel, subfamily K, member 12	KCNK12	1.74174	2.13089	1.70789	1.24767	0.212153
ENSMUSG00000041608	Entpd3	protein_coding	9	120539818	ectonucleoside triphosphate diphosphohydrolase 3	ENTPD3	34.8108	2.12942	0.53126	4.00825	6.117e-05	0.000758038
ENSMUSG00000026811	St6galnac6	protein_coding	2	32599709	ST6 (alpha-N-acetyl-neuraminyl-2,3-beta-galactosyl-1,3)-N-acetylgalactosaminide alpha-2,6-sialyltransferase 6	ST6GALNAC6	164.566	2.12839	0.550736	3.86463	0.000111259	0.00127406
ENSMUSG00000035158	Mitf	protein_coding	6	97807052	microphthalmia-associated transcription factor	MITF	179.499	2.12833	0.470608	4.5225	6.11124e-06	9.97209e-05
ENSMUSG00000006235	Epor	protein_coding	9	21958897	erythropoietin receptor	EPOR	7.19792	2.12809	1.03646	2.05323	0.0400499	0.144805
ENSMUSG00000032334	Loxl1	protein_coding	9	58287738	lysyl oxidase-like 1	LOXL1	380.815	2.12732	1.02499	2.07545	0.0379451	0.138887
ENSMUSG00000030134	Rasgef1a	protein_coding	6	118011438	RasGEF domain family, member 1A	RASGEF1A	217.121	2.12673	0.310191	6.85621	7.07123e-12	3.50748e-10
ENSMUSG00000073607	Gm10548	transcribed_processed_pseudogene	18	34207775	predicted gene 10548		6.38157	2.12528	1.23134	1.72599	0.0843488	0.241427
ENSMUSG00000022964	Tmem50b	protein_coding	16	91574503	transmembrane protein 50B	TMEM50B	1573.37	2.12405	0.417571	5.08668	3.64394e-07	7.98847e-06
ENSMUSG00000074766	Ism1	protein_coding	2	139678178	isthmin 1, angiogenesis inhibitor	ISM1	127.339	2.12389	0.93825	2.26367	0.0235945	0.098261
ENSMUSG00000027955	Fam198b	protein_coding	3	79884533	family with sequence similarity 198, member B	FAM198B	271.767	2.12331	0.709942	2.99081	0.00278234	0.0190307
ENSMUSG00000039543	Cfap70	protein_coding	14	20394190	cilia and flagella associated protein 70	CFAP70	12.8863	2.12282	0.978604	2.16923	0.0300653	0.1181
ENSMUSG00000081249	Gm11517	processed_pseudogene	11	96795439	predicted gene 11517		6.15765	2.12277	0.899435	2.36011	0.0182694	0.0815547
ENSMUSG00000029913	Prdm5	protein_coding	6	65778988	PR domain containing 5	PRDM5	153.62	2.12219	0.550159	3.85741	0.000114593	0.00130585
ENSMUSG00000033278	Ptprm	protein_coding	17	66666848	protein tyrosine phosphatase, receptor type, M	PTPRM	699.761	2.12209	0.447935	4.7375	2.16371e-06	3.93976e-05
ENSMUSG00000059498	Fcgr3	protein_coding	1	171051174	Fc receptor, IgG, low affinity III	FCGR2A	419.751	2.1216	0.967957	2.19184	0.0283912	0.11325
ENSMUSG00000079323	Gm20661	protein_coding	9	107983058	predicted gene 20661		5.36055	2.12109	1.28981	1.6445	0.100073	0.27196
ENSMUSG00000078747	Gm20878	protein_coding	4	41941572	predicted gene, 20878		9.78404	2.12075	0.959833	2.2095	0.0271399	0.109402
ENSMUSG00000038253	Hoxa5	protein_coding	6	52201754	homeobox A5	HOXA5	28.0964	2.12032	1.20109	1.76534	0.0775073	0.227989
ENSMUSG00000046491	C1qtnf2	protein_coding	11	43474276	C1q and tumor necrosis factor related protein 2	C1QTNF2	112.599	2.11996	1.16226	1.824	0.0681517	0.209095
ENSMUSG00000049625	Tifab	protein_coding	13	56173703	TRAF-interacting protein with forkhead-associated domain, family member B	TIFAB	33.5114	2.11983	1.18629	1.78694
ENSMUSG00000033966	Cdkl4	protein_coding	17	80523550	cyclin-dependent kinase-like 4	CDKL4	8.94248	2.11974	1.14717	1.84781	0.0646299	0.201867
ENSMUSG00000046318	Ccbe1	protein_coding	18	66045302	collagen and calcium binding EGF domains 1	CCBE1	32.3918	2.11886	0.84667	2.50258	0.0123292	0.0604659
ENSMUSG00000010797	Wnt2	protein_coding	6	17988940	wingless-type MMTV integration site family, member 2	WNT2	12.5901	2.11817	1.41746	1.49435	0.135085	0.331066
ENSMUSG00000041390	Mdfic	protein_coding	6	15720661	MyoD family inhibitor domain containing	MDFIC	904.837	2.11785	0.375377	5.64192	1.68164e-08	4.81573e-07
ENSMUSG00000032766	Gng11	protein_coding	6	4003904	guanine nucleotide binding protein (G protein), gamma 11	GNG11	275.315	2.11754	0.867862	2.43994	0.0146895	0.0689839
ENSMUSG00000029406	Pitpnm2	protein_coding	5	124118690	phosphatidylinositol transfer protein, membrane-associated 2	PITPNM2	309.344	2.11736	0.478747	4.42271	9.747e-06	0.000150387
ENSMUSG00000055323	Gm9967	processed_transcript	7	126768082	predicted gene 9967		3.88877	2.11681	1.14326	1.85155	0.0640899	0.200649
ENSMUSG00000036036	Zfp57	protein_coding	17	37001163	zinc finger protein 57	ZFP57	146.083	2.11493	0.575926	3.67222	0.000240454	0.00245174
ENSMUSG00000091089	A930018M24Rik	protein_coding	14	50895942	RIKEN cDNA A930018M24 gene		10.055	2.11475	1.23036	1.7188	0.0856503	0.243793
ENSMUSG00000038375	Trp53inp2	protein_coding	2	155381059	transformation related protein 53 inducible nuclear protein 2	TP53INP2	1198	2.11468	0.240121	8.80674	1.28841e-18	1.55441e-16
ENSMUSG00000023032	Slc4a8	protein_coding	15	100761747	solute carrier family 4 (anion exchanger), member 8	SLC4A8	56.1845	2.11468	0.577524	3.66164	0.000250608	0.00254142
ENSMUSG00000038259	Gdf5	protein_coding	2	155941023	growth differentiation factor 5	GDF5	13.2144	2.1145	0.772386	2.73762	0.00618862	0.0357293
ENSMUSG00000035875	AI182371	protein_coding	2	35084046	expressed sequence AI182371		36.7413	2.11352	0.558875	3.78175	0.000155729	0.00169408
ENSMUSG00000010492	Uckl1os	antisense	2	181578480	uridine-cytidine kinase 1-like 1, opposite strand		21.4559	2.11229	1.48894	1.41865
ENSMUSG00000029829	Tmem213	protein_coding	6	38109255	transmembrane protein 213	TMEM213	43.3114	2.11213	0.687952	3.07017	0.00213935	0.0153869
ENSMUSG00000038292	Ccdc155	protein_coding	7	45183624	coiled-coil domain containing 155	CCDC155	1.40933	2.1113	1.70419	1.23889	0.215387
ENSMUSG00000038550	Ciart	protein_coding	3	95878503	circadian associated repressor of transcription	CIART	38.5411	2.11093	0.797709	2.64625	0.00813903	0.0439121
ENSMUSG00000090509	Sfta2	protein_coding	17	35601549	surfactant associated 2	SFTA2	825.795	2.11026	0.65237	3.23476	0.00121744	0.00968769
ENSMUSG00000035901	Dennd5a	protein_coding	7	109893780	DENN/MADD domain containing 5A	DENND5A	1168.29	2.11001	0.419687	5.02759	4.96679e-07	1.04948e-05
ENSMUSG00000094989	Rpl9-ps4	processed_pseudogene	13	72454762	ribosomal protein L9, pseudogene 4		1.68526	2.1094	1.70777	1.23518	0.216765
ENSMUSG00000054263	Lifr	protein_coding	15	7129559	leukemia inhibitory factor receptor	LIFR	1232.33	2.10778	0.32645	6.45665	1.07045e-10	4.58066e-09
ENSMUSG00000006711	D130043K22Rik	protein_coding	13	24845135	RIKEN cDNA D130043K22 gene	KIAA0319	10.1357	2.10775	1.04105	2.02463	0.0429052	0.152418
ENSMUSG00000066233	Tmem42	protein_coding	9	123021326	transmembrane protein 42	TMEM42	188.653	2.10695	0.341669	6.16663	6.97606e-10	2.48955e-08
ENSMUSG00000035104	Eva1a	protein_coding	6	82041043	eva-1 homolog A (C. elegans)	EVA1A	127.176	2.10637	0.558918	3.76865	0.00016413	0.00177105
ENSMUSG00000044456	Rin3	protein_coding	12	102283048	Ras and Rab interactor 3	RIN3	66.7746	2.10531	0.598535	3.51743	0.000435745	0.00406811
ENSMUSG00000062515	Fabp4	protein_coding	3	10204088	fatty acid binding protein 4, adipocyte	FABP4	672.748	2.10517	0.873786	2.40925	0.0159854	0.0737726
ENSMUSG00000048521	Cxcr6	protein_coding	9	123806475	chemokine (C-X-C motif) receptor 6	CXCR6	16.4534	2.10281	0.822353	2.55707	0.0105558	0.0534943
ENSMUSG00000024670	Cd6	protein_coding	19	10789341	CD6 antigen	CD6	6.18913	2.10281	1.29698	1.62131
ENSMUSG00000107583	Gm44104	TEC	6	99658442	predicted gene, 44104		4.95998	2.1024	1.2071	1.74169	0.0815619	0.236301
ENSMUSG00000050860	Phospho1	protein_coding	11	95824499	phosphatase, orphan 1	PHOSPHO1	42.8472	2.10237	1.00531	2.09128	0.0365034	0.134984
ENSMUSG00000030474	Siglece	protein_coding	7	43651070	sialic acid binding Ig-like lectin E	SIGLEC9	11.3111	2.10203	1.28804	1.63196	0.102688	0.276754
ENSMUSG00000030287	Itpr2	protein_coding	6	146108299	inositol 1,4,5-triphosphate receptor 2	ITPR2	1086.92	2.10029	0.359946	5.83502	5.37846e-09	1.68471e-07
ENSMUSG00000108048	Gm43990	TEC	6	15836089	predicted gene, 43990		7.30932	2.09964	0.857349	2.44899	0.0143259	0.0676841
ENSMUSG00000061126	Cyp4f39	protein_coding	17	32468462	cytochrome P450, family 4, subfamily f, polypeptide 39	CYP4F22	158.697	2.09956	1.09979	1.90906	0.0562538	0.18333
ENSMUSG00000042359	Osbpl6	protein_coding	2	76406508	oxysterol binding protein-like 6	OSBPL6	263.036	2.09849	0.240146	8.7384	2.36437e-18	2.74619e-16
ENSMUSG00000007279	Scube2	protein_coding	7	109798676	signal peptide, CUB domain, EGF-like 2	SCUBE2	16.4564	2.09701	1.00052	2.09591	0.0360901	0.134183
ENSMUSG00000028444	Cntfr	protein_coding	4	41657498	ciliary neurotrophic factor receptor	CNTFR	14.7097	2.09599	1.17984	1.7765	0.0756503	0.224514
ENSMUSG00000006356	Crip2	protein_coding	12	113140236	cysteine rich protein 2	CRIP2	825.487	2.09459	0.582178	3.59785	0.000320853	0.00314198
ENSMUSG00000038791	Scgb3a2	protein_coding	18	43764289	secretoglobin, family 3A, member 2	SCGB3A2	41.2597	2.09443	0.584828	3.58127	0.000341933	0.00331818
ENSMUSG00000073650	Catip	protein_coding	1	74362108	ciliogenesis associated TTC17 interacting protein	CATIP	8.61296	2.09411	1.0323	2.02858	0.0425009	0.151274
ENSMUSG00000024727	Trpm6	protein_coding	19	18749983	transient receptor potential cation channel, subfamily M, member 6	TRPM6	1031.9	2.09395	0.461921	4.53313	5.81174e-06	9.53329e-05
ENSMUSG00000054537	Tmprss11e	protein_coding	5	86705186	transmembrane protease, serine 11e	TMPRSS11E	69.2493	2.09303	1.22415	1.70978	0.0873069	0.247295
ENSMUSG00000087466	A330041J22Rik	antisense	9	86695460	RIKEN cDNA A330041J22 gene		7.49832	2.09302	1.24521	1.68086	0.09279	0.258133
ENSMUSG00000051435	Fhad1	protein_coding	4	141890438	forkhead-associated (FHA) phosphopeptide binding domain 1	FHAD1	48.1056	2.09262	0.840356	2.49016	0.0127685	0.0620182
ENSMUSG00000038917	3930402G23Rik	lincRNA	8	10924427	RIKEN cDNA 3930402G23 gene		19.4062	2.09242	0.663929	3.15157	0.00162397	0.0123232
ENSMUSG00000039115	Itga9	protein_coding	9	118606690	integrin alpha 9	ITGA9	2776.95	2.09206	0.37239	5.61793	1.93259e-08	5.46003e-07
ENSMUSG00000034164	Emid1	protein_coding	11	5106265	EMI domain containing 1	EMID1	24.5094	2.09112	1.0957	1.90847	0.0563303	0.183451
ENSMUSG00000054672	5830411N06Rik	protein_coding	7	140247284	RIKEN cDNA 5830411N06 gene		2.42832	2.09065	1.67476	1.24833
ENSMUSG00000047250	Ptgs1	protein_coding	2	36230426	prostaglandin-endoperoxide synthase 1	PTGS1	1789.66	2.08948	0.392367	5.32531	1.00781e-07	2.47647e-06
ENSMUSG00000029093	Sorcs2	protein_coding	5	36017180	sortilin-related VPS10 domain containing receptor 2	SORCS2	738.603	2.08939	0.479228	4.3599	1.3012e-05	0.000194349
ENSMUSG00000038860	Garnl3	protein_coding	2	32986224	GTPase activating RANGAP domain-like 3	GARNL3	129.745	2.08931	0.411	5.08347	3.70594e-07	8.11489e-06
ENSMUSG00000053541	Gm4759	unprocessed_pseudogene	7	106417848	predicted gene 4759		14.068	2.08872	1.14062	1.83121	0.0670687	0.206791
ENSMUSG00000037095	Lrg1	protein_coding	17	56119680	leucine-rich alpha-2-glycoprotein 1	LRG1	2744.17	2.0885	0.43155	4.83953	1.30146e-06	2.48599e-05
ENSMUSG00000002033	Cd3g	protein_coding	9	44969572	CD3 antigen, gamma polypeptide	CD3G	10.6647	2.08785	1.12769	1.85144	0.0641057	0.200649
ENSMUSG00000019986	Ahi1	protein_coding	10	20952547	Abelson helper integration site 1	AHI1	137.866	2.087	0.331539	6.29489	3.07618e-10	1.19594e-08
ENSMUSG00000001802	Lrp3	protein_coding	7	35200027	low density lipoprotein receptor-related protein 3	LRP3	36.0326	2.08644	0.879919	2.37117	0.0177318	0.079746
ENSMUSG00000040528	Milr1	protein_coding	11	106751226	mast cell immunoglobulin like receptor 1	MILR1	41.6482	2.08622	0.73594	2.83478	0.00458578	0.0282457
ENSMUSG00000028176	Lrrc7	protein_coding	3	158082891	leucine rich repeat containing 7	LRRC7	3.78315	2.08622	1.35001	1.54534	0.122265	0.310145
ENSMUSG00000073856	Iqck	protein_coding	7	118855752	IQ motif containing K	IQCK	22.5916	2.08593	0.654296	3.18806	0.00143232	0.0111092
ENSMUSG00000001741	Il16	protein_coding	7	83642825	interleukin 16	IL16	126.311	2.08551	0.857388	2.4324	0.0149992	0.0700862
ENSMUSG00000032332	Col12a1	protein_coding	9	79598991	collagen, type XII, alpha 1	COL12A1	854.364	2.08519	0.542784	3.84165	0.000122208	0.00138
ENSMUSG00000042115	Klhdc8a	protein_coding	1	132298626	kelch domain containing 8A	KLHDC8A	43.0128	2.08459	0.760095	2.74254	0.00609669	0.0353344
ENSMUSG00000025203	Scd2	protein_coding	19	44293676	stearoyl-Coenzyme A desaturase 2	SCD	5187.52	2.08423	0.36266	5.74707	9.0804e-09	2.74319e-07
ENSMUSG00000013707	Tnfaip8l2	protein_coding	3	95139521	tumor necrosis factor, alpha-induced protein 8-like 2	TNFAIP8L2	39.5104	2.084	1.03112	2.02109	0.0432703	0.153133
ENSMUSG00000033082	Clec1a	protein_coding	6	129424772	C-type lectin domain family 1, member a	CLEC1A	28.8329	2.08246	0.925042	2.25121	0.0243724	0.100699
ENSMUSG00000105843	Gm42644	TEC	3	88030878	predicted gene 42644		59.9896	2.08212	0.718349	2.89848	0.00374979	0.0240883
ENSMUSG00000040537	Adam22	protein_coding	5	8072352	a disintegrin and metallopeptidase domain 22	ADAM22	567.424	2.08165	0.412421	5.04738	4.47906e-07	9.60532e-06
ENSMUSG00000054728	Phactr1	protein_coding	13	42680623	phosphatase and actin regulator 1	PHACTR1	77.0694	2.08164	0.59227	3.51468	0.000440287	0.00410437
ENSMUSG00000018986	Slfn3	protein_coding	11	83191330	schlafen 3	SLFN12L	12.051	2.07972	1.09962	1.8913	0.0585839	0.188492
ENSMUSG00000020836	Coro6	protein_coding	11	77462411	coronin 6	CORO6	32.4091	2.0796	1.13015	1.84012
ENSMUSG00000020712	Tcam1	protein_coding	11	106276672	testicular cell adhesion molecule 1	TCAM1P	2.3731	2.07954	1.36353	1.52511	0.127232
ENSMUSG00000102325	Gm37789	TEC	1	103724345	predicted gene, 37789		33.2894	2.07889	0.533712	3.89515	9.81373e-05	0.00114198
ENSMUSG00000043895	S1pr2	protein_coding	9	20962361	sphingosine-1-phosphate receptor 2	S1PR2	340.986	2.07746	0.472865	4.39334	1.11624e-05	0.000169842
ENSMUSG00000056427	Slit3	protein_coding	11	35121224	slit homolog 3 (Drosophila)	SLIT3	392.634	2.07738	0.762146	2.7257	0.00641662	0.0367169
ENSMUSG00000106749	Gm43281	TEC	5	66916008	predicted gene 43281		5.35697	2.0762	1.02424	2.02706	0.0426564	0.151765
ENSMUSG00000095335	Igkv3-5	IG_V_gene	6	70663275	immunoglobulin kappa chain variable 3-5		1.60338	2.07599	1.70758	1.21575	0.224082
ENSMUSG00000072235	Tuba1a	protein_coding	15	98949841	tubulin, alpha 1A	TUBA1A	1709.97	2.07517	0.571886	3.62864	0.00028492	0.00283103
ENSMUSG00000056214	Pard6g	protein_coding	18	80046895	par-6 family cell polarity regulator gamma	PARD6G	172.3	2.07473	0.658697	3.14974	0.00163414	0.0123919
ENSMUSG00000020241	Col6a2	protein_coding	10	76595762	collagen, type VI, alpha 2	COL6A2	2110.39	2.074	0.66511	3.11828	0.00181912	0.0135151
ENSMUSG00000096452	Ighv1-77	IG_V_gene	12	115861867	immunoglobulin heavy variable 1-77		1.59336	2.07331	1.70757	1.21419	0.224675
ENSMUSG00000027186	Elf5	protein_coding	2	103411688	E74-like factor 5	ELF5	557.777	2.07312	1.00572	2.06133	0.0392718	0.142626
ENSMUSG00000016995	Matn4	protein_coding	2	164389393	matrilin 4	MATN4	413.283	2.07249	0.304725	6.80118	1.03768e-11	5.07973e-10
ENSMUSG00000076614	Ighg1	IG_C_gene	12	113325240	immunoglobulin heavy constant gamma 1 (G1m marker)		21.9436	2.07121	1.57595	1.31426
ENSMUSG00000021684	Pde8b	protein_coding	13	95024454	phosphodiesterase 8B	PDE8B	329.269	2.0711	0.519608	3.98589	6.72282e-05	0.000824913
ENSMUSG00000025586	Cpeb1	protein_coding	7	81347026	cytoplasmic polyadenylation element binding protein 1	CPEB1	48.5533	2.06991	0.666411	3.10605	0.00189603	0.013959
ENSMUSG00000101458							6.3033	2.06965	1.09165	1.89589	0.0579748	0.187177
ENSMUSG00000034833	Tespa1	protein_coding	10	130322852	thymocyte expressed, positive selection associated 1	TESPA1	5.83841	2.06939	1.44443	1.43267	0.151953	0.356931
ENSMUSG00000048148	Nwd1	protein_coding	8	72646711	NACHT and WD repeat domain containing 1	NWD1	9.87567	2.06904	1.05421	1.96264	0.0496882	0.168511
ENSMUSG00000022488	Nckap1l	protein_coding	15	103453825	NCK associated protein 1 like	NCKAP1L	298.704	2.06865	0.982299	2.10592	0.0352109	0.132006
ENSMUSG00000060586	H2-Eb1	protein_coding	17	34305877	histocompatibility 2, class II antigen E beta	HLA-DRB5	2223.25	2.06842	0.374775	5.51911	3.40718e-08	9.22058e-07
ENSMUSG00000089715	Cbx6	protein_coding	15	79823896	chromobox 6	CBX6	513.215	2.06837	0.408533	5.06292	4.12873e-07	8.93603e-06
ENSMUSG00000038242	Aox4	protein_coding	1	58210397	aldehyde oxidase 4		205.921	2.06816	0.932738	2.2173	0.0266023	0.107886
ENSMUSG00000020044	Timp3	protein_coding	10	86300372	tissue inhibitor of metalloproteinase 3	TIMP3	2392.42	2.06743	0.471384	4.38588	1.15518e-05	0.000175197
ENSMUSG00000024070	Prkd3	protein_coding	17	78949405	protein kinase D3	PRKD3	1227.57	2.0662	0.433304	4.76846	1.85637e-06	3.41097e-05
ENSMUSG00000037624	Kcnk2	protein_coding	1	189207930	potassium channel, subfamily K, member 2	KCNK2	63.1445	2.06554	0.505325	4.08753	4.35983e-05	0.000566566
ENSMUSG00000048865	Arhgap30	protein_coding	1	171388954	Rho GTPase activating protein 30	ARHGAP30	200.839	2.06311	0.885991	2.32859	0.0198808	0.0868384
ENSMUSG00000087107	AI662270	processed_transcript	11	83223576	expressed sequence AI662270		65.2988	2.0631	0.923182	2.23476	0.0254328	0.104137
ENSMUSG00000034266	Batf	protein_coding	12	85686669	basic leucine zipper transcription factor, ATF-like	BATF	23.6998	2.06283	0.872591	2.36403	0.0180773	0.0808547
ENSMUSG00000002732	Fkbp7	protein_coding	2	76663044	FK506 binding protein 7	FKBP7	217.649	2.0626	0.630777	3.26993	0.00107574	0.0087424
ENSMUSG00000060227	Casc4	protein_coding	2	121866970	cancer susceptibility candidate 4	CASC4	473.034	2.06204	0.403287	5.11309	3.16938e-07	7.04725e-06
ENSMUSG00000026207	Speg	protein_coding	1	75375297	SPEG complex locus	SPEG	138.372	2.06195	1.21259	1.70044	0.0890479	0.250601
ENSMUSG00000031659	Adcy7	protein_coding	8	88272403	adenylate cyclase 7	ADCY7	1573.07	2.06193	0.381175	5.40939	6.3239e-08	1.62888e-06
ENSMUSG00000006529	Itih1	protein_coding	14	30929180	inter-alpha trypsin inhibitor, heavy chain 1	ITIH1	124.55	2.06052	0.333406	6.18019	6.40238e-10	2.30239e-08
ENSMUSG00000051506	Wdfy4	protein_coding	14	32959547	WD repeat and FYVE domain containing 4	WDFY4	138.744	2.05842	1.1022	1.86755	0.061825	0.196024
ENSMUSG00000100189	Gm28096	sense_intronic	4	95151740	predicted gene 28096		3.73935	2.0582	1.49555	1.37622	0.168755	0.379687
ENSMUSG00000029163	Emilin1	protein_coding	5	30913402	elastin microfibril interfacer 1	EMILIN1	283.461	2.05811	0.887814	2.31818	0.0204398	0.0885597
ENSMUSG00000027483	Bpifa1	protein_coding	2	154142880	BPI fold containing family A, member 1	BPIFA1	13.7764	2.05792	1.3833	1.48769
ENSMUSG00000063684	Gm13910	processed_pseudogene	2	108948806	predicted gene 13910		1.5698	2.05778	1.70748	1.20516
ENSMUSG00000048120	Entpd1	protein_coding	19	40612366	ectonucleoside triphosphate diphosphohydrolase 1	ENTPD1	1609.49	2.05745	0.52021	3.95505	7.652e-05	0.000922581
ENSMUSG00000004609	Cd33	protein_coding	7	43524216	CD33 antigen	CD33	59.2084	2.05667	0.973994	2.11159	0.0347218	0.130726
ENSMUSG00000031831	Dnaaf1	protein_coding	8	119575235	dynein, axonemal assembly factor 1	DNAAF1	2.50167	2.05581	1.67992	1.22375	0.221045
ENSMUSG00000062480	Acat3	protein_coding	17	12923833	acetyl-Coenzyme A acetyltransferase 3	ACAT2	5.20348	2.05572	1.33426	1.54072	0.123386	0.312005
ENSMUSG00000022122	Ednrb	protein_coding	14	103814625	endothelin receptor type B	EDNRB	204.883	2.05335	0.742355	2.766	0.00567487	0.0334026
ENSMUSG00000068877	Selenbp2	protein_coding	3	94693556	selenium binding protein 2		22.5787	2.0512	0.850894	2.41064	0.0159244	0.0735457
ENSMUSG00000032715	Trib3	protein_coding	2	152337422	tribbles pseudokinase 3	TRIB3	97.0508	2.05092	0.657707	3.11829	0.00181904	0.0135151
ENSMUSG00000091366	Gm17040	transcribed_processed_pseudogene	9	107292435	predicted gene 17040		1.94637	2.05044	1.56714	1.3084	0.190738
ENSMUSG00000042417	Ccno	protein_coding	13	112987802	cyclin O	CCNO	17.3123	2.05031	0.586764	3.49426	0.000475377	0.00437048
ENSMUSG00000062861	Zfp28	protein_coding	7	6383295	zinc finger protein 28	ZFP28	37.3647	2.04977	0.528282	3.88007	0.000104427	0.00120766
ENSMUSG00000013033	Adgrl1	protein_coding	8	83900105	adhesion G protein-coupled receptor L1	ADGRL1	167.902	2.04943	0.474776	4.31662	1.58438e-05	0.000232012
ENSMUSG00000105541	Gm43136	antisense	5	110153487	predicted gene 43136		2.71841	2.04658	1.66421	1.22976	0.218788	0.444779
ENSMUSG00000027208	Fgf7	protein_coding	2	126034658	fibroblast growth factor 7	FGF7	101.766	2.04654	0.885038	2.31237	0.0207571	0.0895819
ENSMUSG00000060176	Kif27	protein_coding	13	58287516	kinesin family member 27	KIF27	12.635	2.04554	0.822579	2.48674	0.0128919	0.0624346
ENSMUSG00000027435	Cd93	protein_coding	2	148436640	CD93 antigen	CD93	338.557	2.0454	0.972161	2.10397	0.0353807	0.132403
ENSMUSG00000033595	Lgi3	protein_coding	14	70530821	leucine-rich repeat LGI family, member 3	LGI3	2074.49	2.04468	0.458089	4.46351	8.06296e-06	0.000127131
ENSMUSG00000030782	Tgfb1i1	protein_coding	7	128246812	transforming growth factor beta 1 induced transcript 1	TGFB1I1	196.456	2.04183	0.947217	2.15561	0.0311138	0.121013
ENSMUSG00000008318	Relt	protein_coding	7	100845847	RELT tumor necrosis factor receptor	RELT	35.9129	2.04179	0.936392	2.18049
ENSMUSG00000078153	Psme2b	protein_coding	11	48945354	protease (prosome, macropain) activator subunit 2B		39.954	2.04154	0.952874	2.14251	0.0321526	0.124021
ENSMUSG00000021763	BC067074	protein_coding	13	113317084	cDNA sequence BC067074		48.7581	2.03999	0.751485	2.71461	0.00663546	0.0376077
ENSMUSG00000055421	Pcdh9	protein_coding	14	93013410	protocadherin 9	PCDH9	26.7297	2.03888	1.10395	1.84689	0.064763	0.202114
ENSMUSG00000099507	Gm18970	processed_pseudogene	1	134032441	predicted gene, 18970		2.49023	2.03872	1.51446	1.34617	0.178247
ENSMUSG00000029563	Foxp2	protein_coding	6	14901349	forkhead box P2	FOXP2	628.285	2.03863	0.528905	3.85443	0.000116001	0.00131867
ENSMUSG00000022421	Nptxr	protein_coding	15	79786352	neuronal pentraxin receptor	NPTXR	38.4692	2.038	0.668408	3.04904	0.00229574	0.016243
ENSMUSG00000002699	Lcp2	protein_coding	11	34046920	lymphocyte cytosolic protein 2	LCP2	99.306	2.03789	1.05427	1.93298
ENSMUSG00000065987	Cd209b	protein_coding	8	3917655	CD209b antigen	CD209	15.8994	2.03726	1.50535	1.35335	0.175945	0.389507
ENSMUSG00000032691	Nlrp3	protein_coding	11	59541568	NLR family, pyrin domain containing 3	NLRP3	118.768	2.03693	1.01569	2.00546
ENSMUSG00000078868	Gm14412	protein_coding	2	177314520	predicted gene 14412	ZNF442	18.5414	2.03612	0.84546	2.4083	0.0160269	0.0739097
ENSMUSG00000042812	Foxf1	protein_coding	8	121084386	forkhead box F1	FOXF1	150.268	2.03546	0.951039	2.14025	0.0323343	0.124286
ENSMUSG00000057596	Trim30d	protein_coding	7	104470014	tripartite motif-containing 30D		84.6653	2.03416	0.309576	6.5708	5.00472e-11	2.23361e-09
ENSMUSG00000104351	Gm37125	TEC	1	172513249	predicted gene, 37125		14.2325	2.03384	0.605808	3.35724	0.000787238	0.00670677
ENSMUSG00000042757	Tmem108	protein_coding	9	103482947	transmembrane protein 108	TMEM108	3.4033	2.03172	1.27455	1.59407	0.110921	0.291322
ENSMUSG00000045826	Ptprcap	protein_coding	19	4154606	protein tyrosine phosphatase, receptor type, C polypeptide-associated protein	PTPRCAP	9.01553	2.03114	0.914969	2.21991	0.0264251	0.107447
ENSMUSG00000029070	Mxra8	protein_coding	4	155839680	matrix-remodelling associated 8	MXRA8	513.736	2.0308	0.601617	3.37558	0.000736616	0.00634487
ENSMUSG00000103187	Gm37087	TEC	3	92242933	predicted gene, 37087		137.586	2.03079	1.02511	1.98104	0.0475864	0.163537
ENSMUSG00000091415	Ak9	protein_coding	10	41303980	adenylate kinase 9	AK9	20.992	2.0307	0.541145	3.75261	0.000175005	0.00187006
ENSMUSG00000089663	Gm15651	processed_transcript	16	22548553	predicted gene 15651		8.45987	2.02899	0.941928	2.15408	0.0312341	0.121451
ENSMUSG00000056185	Snx32	protein_coding	19	5495278	sorting nexin 32	SNX32	25.1201	2.02844	0.722236	2.80855	0.00497646	0.030136
ENSMUSG00000020177	9530003J23Rik	protein_coding	10	117232237	RIKEN cDNA 9530003J23 gene	LYZ	10.4256	2.02631	0.941462	2.1523	0.0313734	0.121807
ENSMUSG00000017765	Slc12a4	protein_coding	8	105943590	solute carrier family 12, member 4	SLC12A4	364.928	2.02619	0.465469	4.35302	1.34275e-05	0.000199281
ENSMUSG00000031903	Pla2g15	protein_coding	8	106150399	phospholipase A2, group XV	PLA2G15	286.334	2.02575	0.85531	2.36844
ENSMUSG00000023169	Slc38a1	protein_coding	15	96571418	solute carrier family 38, member 1	SLC38A1	159.954	2.02574	1.00475	2.01617	0.0437825	0.154361
ENSMUSG00000022876	Samsn1	protein_coding	16	75858793	SAM domain, SH3 domain and nuclear localization signals, 1	SAMSN1	99.0337	2.02538	0.994184	2.03723	0.0416269	0.14918
ENSMUSG00000019843	Fyn	protein_coding	10	39368855	Fyn proto-oncogene	FYN	243.237	2.02098	0.751822	2.68811	0.00718574	0.0398261
ENSMUSG00000025461	Cd163l1	protein_coding	7	140218267	CD163 molecule-like 1		5.23606	2.02092	1.22102	1.65511	0.0979029	0.267541
ENSMUSG00000031616	Ednra	protein_coding	8	77663031	endothelin receptor type A	EDNRA	47.3543	2.01896	1.05292	1.91748	0.0551766	0.180955
ENSMUSG00000074280	Gm6166	processed_pseudogene	9	57483963	predicted gene 6166		1937.43	2.01866	1.44596	1.39607	0.162693	0.371945
ENSMUSG00000011256	Adam19	protein_coding	11	46055992	a disintegrin and metallopeptidase domain 19 (meltrin beta)	ADAM19	971.404	2.01865	0.326346	6.1856	6.1867e-10	2.23342e-08
ENSMUSG00000071604	Fam189a2	protein_coding	19	23972751	family with sequence similarity 189, member A2	FAM189A2	225.184	2.01865	0.556905	3.62476	0.00028923	0.00286473
ENSMUSG00000033902	Mapkbp1	protein_coding	2	119972699	mitogen-activated protein kinase binding protein 1	MAPKBP1	585.571	2.01816	0.374559	5.38811	7.12042e-08	1.81159e-06
ENSMUSG00000030350	Prmt8	protein_coding	6	127689011	protein arginine N-methyltransferase 8	PRMT8	406.505	2.01755	0.46162	4.37058	1.23916e-05	0.000185973
ENSMUSG00000026012	Cd28	protein_coding	1	60716800	CD28 antigen	CD28	24.051	2.01742	1.02871	1.96111	0.0498666	0.168901
ENSMUSG00000107290	Gm43282	TEC	5	66969429	predicted gene 43282		4.92925	2.01668	1.3006	1.55057	0.121005	0.308493
ENSMUSG00000079105	C7	protein_coding	15	4988762	complement component 7	C7	146.533	2.01642	0.900044	2.24036	0.0250674	0.103002
ENSMUSG00000098024	Gm27003	antisense	2	126675916	predicted gene, 27003		5.2916	2.016	1.04643	1.92654	0.0540364	0.178436
ENSMUSG00000020651	Slc26a4	protein_coding	12	31519827	solute carrier family 26, member 4	SLC26A4	726.455	2.01586	0.472794	4.26372	2.01049e-05	0.000286338
ENSMUSG00000074971	Fibin	protein_coding	2	110360917	fin bud initiation factor homolog (zebrafish)	FIBIN	286.613	2.01564	1.14211	1.76484	0.0775906	0.228107
ENSMUSG00000028845	Tekt2	protein_coding	4	126322121	tektin 2	TEKT2	8.229	2.01498	1.3284	1.51685
ENSMUSG00000057068	Fam47e	protein_coding	5	92555069	family with sequence similarity 47, member E	FAM47E	11.7335	2.01417	0.876207	2.29874	0.0215199	0.0920147
ENSMUSG00000064267	Hvcn1	protein_coding	5	122206804	hydrogen voltage-gated channel 1	HVCN1	173.771	2.014	1.0047	2.00458
ENSMUSG00000038059	Smim3	protein_coding	18	60474193	small integral membrane protein 3	SMIM3	155.971	2.01398	0.371492	5.42131	5.9163e-08	1.53022e-06
ENSMUSG00000106093	Gm42722	antisense	3	106001561	predicted gene 42722		9.68665	2.0139	0.992309	2.02951	0.0424067	0.151078
ENSMUSG00000020728	Cep112	protein_coding	11	108425192	centrosomal protein 112	CEP112	71.0079	2.01388	0.711494	2.83049	0.00464771	0.0285238
ENSMUSG00000020218	Wif1	protein_coding	10	121033960	Wnt inhibitory factor 1	WIF1	6.84503	2.01226	1.07828	1.86618	0.0620168	0.196429
ENSMUSG00000022893	Adamts1	protein_coding	16	85793827	a disintegrin-like and metallopeptidase (reprolysin type) with thrombospondin type 1 motif, 1	ADAMTS1	1303.89	2.01189	0.588423	3.41912	0.000628248	0.00553843
ENSMUSG00000025348	Itga7	protein_coding	10	128933813	integrin alpha 7	ITGA7	1140.07	2.01153	0.375621	5.35522	8.54503e-08	2.13912e-06
ENSMUSG00000032285	Dnaja4	protein_coding	9	54698873	DnaJ heat shock protein family (Hsp40) member A4	DNAJA4	441.238	2.0114	0.845575	2.37874	0.0173721	0.0785821
ENSMUSG00000005973	Rcn1	protein_coding	2	105386291	reticulocalbin 1	RCN1	522.13	2.01118	0.620131	3.24315	0.00118216	0.00944312
ENSMUSG00000097385	Gm26814	TEC	6	4942147	predicted gene, 26814		22.2308	2.01037	0.866876	2.3191	0.0203897	0.0884247
ENSMUSG00000032050	Rdx	protein_coding	9	52047173	radixin	RDX	2135.84	2.00984	0.52126	3.85573	0.000115383	0.00131245
ENSMUSG00000043020	Wdr63	protein_coding	3	146040526	WD repeat domain 63	WDR63	10.772	2.00983	1.32003	1.52257	0.127866	0.318771
ENSMUSG00000067941	Gm7168	protein_coding	17	13948373	predicted gene 7168		5.36488	2.00981	0.971196	2.06942	0.0385071	0.140524
ENSMUSG00000039683	Sdk1	protein_coding	5	141241490	sidekick cell adhesion molecule 1	SDK1	105.754	2.00884	0.811203	2.47637	0.0132727	0.0637216
ENSMUSG00000007989	Fzd3	protein_coding	14	65201026	frizzled class receptor 3	FZD3	121.869	2.00691	0.488781	4.10594	4.02667e-05	0.000528412
ENSMUSG00000050777	Tmem37	protein_coding	1	120067377	transmembrane protein 37	TMEM37	137.058	2.00622	0.54142	3.70549	0.000210986	0.00219191
ENSMUSG00000002107	Celf2	protein_coding	2	6539694	CUGBP, Elav-like family member 2	CELF2	641.756	2.00598	0.391547	5.12322	3.00354e-07	6.75075e-06
ENSMUSG00000043541	Casc1	protein_coding	6	145174834	cancer susceptibility candidate 1	CASC1	47.5107	2.00594	0.447547	4.48208	7.39189e-06	0.000118346
ENSMUSG00000001014	Icam4	protein_coding	9	21029373	intercellular adhesion molecule 4, Landsteiner-Wiener blood group	ICAM4	12.7693	2.00339	0.746006	2.68549	0.0072424	0.0400617
ENSMUSG00000010136	Pifo	protein_coding	3	105996957	primary cilia formation	PIFO	9.69168	2.00093	1.32882	1.5058	0.13212	0.325965
ENSMUSG00000021033	Gstz1	protein_coding	12	87147707	glutathione transferase zeta 1 (maleylacetoacetate isomerase)	GSTZ1	914.393	2.00065	0.351647	5.68938	1.27499e-08	3.73119e-07
ENSMUSG00000032238	Rora	protein_coding	9	68653786	RAR-related orphan receptor alpha	RORA	1172.46	2.00064	0.620721	3.22309	0.00126815	0.0100272
ENSMUSG00000047293	Gpr15	protein_coding	16	58717435	G protein-coupled receptor 15	GPR15	1.35709	1.99936	1.65693	1.20666	0.227562
ENSMUSG00000092335	Zfp977	protein_coding	7	42579783	zinc finger protein 977		14.3124	1.99923	0.918775	2.17597	0.0295573	0.116673
ENSMUSG00000030022	Adamts9	protein_coding	6	92772699	a disintegrin-like and metallopeptidase (reprolysin type) with thrombospondin type 1 motif, 9	ADAMTS9	382.939	1.99891	0.465325	4.29573	1.74123e-05	0.00025202
ENSMUSG00000085514	Bcas3os2	antisense	11	85766831	breast carcinoma amplified sequence 3 opposite strand 2		2.76839	1.99777	1.31115	1.52368	0.127588	0.318476
ENSMUSG00000048163	Selplg	protein_coding	5	113818536	selectin, platelet (p-selectin) ligand	SELPLG	127.978	1.99756	0.813727	2.45482
ENSMUSG00000042249	Grk3	protein_coding	5	112910482	G protein-coupled receptor kinase 3	GRK3	1197.79	1.99702	0.398901	5.00631	5.54821e-07	1.15924e-05
ENSMUSG00000030577	Cd22	protein_coding	7	30865402	CD22 antigen	CD22	63.8665	1.99654	1.01787	1.96148	0.0498231	0.168815
ENSMUSG00000031661	Nkd1	protein_coding	8	88521354	naked cuticle 1 homolog (Drosophila)	NKD1	831.739	1.99588	0.805052	2.47919	0.0131681	0.0634158
ENSMUSG00000020335	Zfp354b	protein_coding	11	50921823	zinc finger protein 354B	ZNF354B	15.3905	1.99524	0.940729	2.12095	0.0339258	0.128554
ENSMUSG00000085976	Gm13816	lincRNA	2	92742230	predicted gene 13816		5.84474	1.99331	1.07371	1.85647	0.0633862	0.199013
ENSMUSG00000040061	Plcb2	protein_coding	2	118707517	phospholipase C, beta 2	PLCB2	81.0332	1.99318	1.01727	1.95935
ENSMUSG00000038811	Gngt2	protein_coding	11	95837216	guanine nucleotide binding protein (G protein), gamma transducing activity polypeptide 2	GNGT2	96.0329	1.99235	0.947577	2.10257	0.0355035	0.132704
ENSMUSG00000026786	Apbb1ip	protein_coding	2	22774094	amyloid beta (A4) precursor protein-binding, family B, member 1 interacting protein	APBB1IP	48.6551	1.99224	1.20203	1.65739	0.0974397	0.266681
ENSMUSG00000006014	Prg4	protein_coding	1	150449412	proteoglycan 4 (megakaryocyte stimulating factor, articular superficial zone protein)	PRG4	44.6745	1.99185	1.00442	1.98309	0.0473576	0.162949
ENSMUSG00000083104	Gm12917	processed_pseudogene	4	124718999	predicted gene 12917		1.79038	1.99104	1.59526	1.2481	0.211996
ENSMUSG00000014846	Tppp3	protein_coding	8	105467493	tubulin polymerization-promoting protein family member 3	TPPP3	1270.31	1.99034	0.878708	2.26507	0.0235084	0.0979734
ENSMUSG00000050075	Gpr171	protein_coding	3	59096448	G protein-coupled receptor 171	GPR171	30.1013	1.98958	0.897062	2.21789	0.0265624	0.107771
ENSMUSG00000063564	Col23a1	protein_coding	11	51289920	collagen, type XXIII, alpha 1	COL23A1	224.225	1.98608	0.865496	2.29473	0.0217483	0.0927085
ENSMUSG00000040652	Oaz2	protein_coding	9	65668001	ornithine decarboxylase antizyme 2	OAZ2	1198.06	1.98604	0.460551	4.31231	1.6156e-05	0.000236029
ENSMUSG00000065954	Tacc1	protein_coding	8	25154552	transforming, acidic coiled-coil containing protein 1	TACC1	1253.85	1.98535	0.444122	4.47029	7.81118e-06	0.000123683
ENSMUSG00000031750	Il34	protein_coding	8	110741829	interleukin 34	IL34	180.636	1.98497	0.501763	3.95599	7.62173e-05	0.000919524
ENSMUSG00000035352	Ccl12	protein_coding	11	82101845	chemokine (C-C motif) ligand 12		8.91338	1.98289	1.03292	1.9197	0.0548958	0.180286
ENSMUSG00000038763	Alpk3	protein_coding	7	81057600	alpha-kinase 3	ALPK3	98.3091	1.98216	1.21357	1.63333
ENSMUSG00000041729	Coro2b	protein_coding	9	62419492	coronin, actin binding protein, 2B	CORO2B	74.1305	1.98115	0.424351	4.66866	3.03172e-06	5.33331e-05
ENSMUSG00000027359	Slc27a2	protein_coding	2	126552407	solute carrier family 27 (fatty acid transporter), member 2	SLC27A2	19.675	1.97992	0.797192	2.48362	0.0130055	0.0628194
ENSMUSG00000096971	4930556M19Rik	lincRNA	15	10717144	RIKEN cDNA 4930556M19 gene		110.824	1.97918	0.521912	3.79218	0.00014933	0.00163877
ENSMUSG00000004665	Cnn2	protein_coding	10	79988584	calponin 2	CNN2	1420.31	1.97913	0.480133	4.12205	3.75512e-05	0.000497238
ENSMUSG00000021552	Gkap1	protein_coding	13	58233351	G kinase anchoring protein 1	GKAP1	187.832	1.97847	0.45018	4.39484	1.10854e-05	0.000168809
ENSMUSG00000028339	Col15a1	protein_coding	4	47208161	collagen, type XV, alpha 1	COL15A1	703.734	1.97823	0.427258	4.63005	3.65569e-06	6.29479e-05
ENSMUSG00000107253	Gm43634	lincRNA	6	127644440	predicted gene 43634		36.0182	1.97769	0.751486	2.6317	0.00849585	0.0453015
ENSMUSG00000025746	Il6	protein_coding	5	30013114	interleukin 6	IL6	410.277	1.97734	0.479697	4.12206	3.75495e-05	0.000497238
ENSMUSG00000076498	Trbc2	TR_C_gene	6	41546730	T cell receptor beta, constant 2		18.6115	1.97718	0.944077	2.0943	0.0362331	0.13455
ENSMUSG00000022090	Pdlim2	protein_coding	14	70164218	PDZ and LIM domain 2	PDLIM2	440.498	1.97714	0.814002	2.42891	0.0151443	0.0705703
ENSMUSG00000092029	Gm9027	processed_pseudogene	16	61377256	predicted gene 9027		14.3287	1.97705	1.50722	1.31172	0.189616	0.407807
ENSMUSG00000060969	Irx1	protein_coding	13	71957921	Iroquois related homeobox 1 (Drosophila)	IRX1	1127.15	1.97695	0.719005	2.74956	0.00596747	0.0347529
ENSMUSG00000053550	Shisa7	protein_coding	7	4825552	shisa family member 7	SHISA7	12.4482	1.97684	0.659049	2.99953	0.00270394	0.0185623
ENSMUSG00000035394	Cfap53	protein_coding	18	74283090	cilia and flagella associated protein 53	CFAP53	17.9679	1.97649	0.653022	3.02668	0.00247258	0.0171886
ENSMUSG00000066438	Plekhd1	protein_coding	12	80692591	pleckstrin homology domain containing, family D (with coiled-coil domains) member 1	PLEKHD1	210.112	1.97632	0.424917	4.65107	3.30212e-06	5.7495e-05
ENSMUSG00000102553	D930036K23Rik	TEC	2	14016086	RIKEN cDNA D930036K23 gene		10.2664	1.97564	0.84044	2.35072	0.0187369	0.0829422
ENSMUSG00000032281	Acsbg1	protein_coding	9	54604877	acyl-CoA synthetase bubblegum family member 1	ACSBG1	299.838	1.97456	1.07954	1.82908	0.067388	0.207501
ENSMUSG00000038642	Ctss	protein_coding	3	95526786	cathepsin S	CTSS	2100.71	1.97407	0.859432	2.29694	0.0216221	0.0922713
ENSMUSG00000030256	Bhlhe41	protein_coding	6	145858243	basic helix-loop-helix family, member e41	BHLHE41	100.066	1.97167	0.75177	2.62271	0.00872337	0.0463035
ENSMUSG00000045312	Lhfpl2	protein_coding	13	94057796	lipoma HMGIC fusion partner-like 2	LHFPL2	296.299	1.97025	0.589954	3.33967	0.000838777	0.00707493
ENSMUSG00000039485	Tspyl4	protein_coding	10	34297442	TSPY-like 4	TSPYL4	277.465	1.97012	0.497984	3.95619	7.61552e-05	0.000919369
ENSMUSG00000032191	Bcl2l10	protein_coding	9	75347758	Bcl2-like 10	BCL2L10	3.65129	1.96999	1.27564	1.54432	0.122512	0.310635
ENSMUSG00000036943	Rab8b	protein_coding	9	66843664	RAB8B, member RAS oncogene family	RAB8B	507.204	1.9697	0.766668	2.56917	0.0101943	0.0521483
ENSMUSG00000038623	Tm6sf1	protein_coding	7	81859001	transmembrane 6 superfamily member 1	TM6SF1	143.41	1.96893	0.854795	2.3034	0.0212565	0.091169
ENSMUSG00000022878	Adipoq	protein_coding	16	23146536	adiponectin, C1Q and collagen domain containing	ADIPOQ	73.1922	1.96733	1.23231	1.59646	0.110387	0.290369
ENSMUSG00000082420	Gm6517	processed_pseudogene	5	66890366	predicted gene 6517		4.91134	1.96715	1.20825	1.6281	0.103503	0.277914
ENSMUSG00000060429	Sntb1	protein_coding	15	55638843	syntrophin, basic 1	SNTB1	298.471	1.96673	0.367669	5.34919	8.83488e-08	2.20872e-06
ENSMUSG00000020642	Rnf144a	protein_coding	12	26306797	ring finger protein 144A	RNF144A	240.365	1.9667	0.479982	4.09745	4.17721e-05	0.000545107
ENSMUSG00000029338	Antxr2	protein_coding	5	97882783	anthrax toxin receptor 2	ANTXR2	813.918	1.96512	0.624933	3.14453	0.00166351	0.0125688
ENSMUSG00000052085	Dock8	protein_coding	19	24999529	dedicator of cytokinesis 8	DOCK8	260.799	1.96509	0.537499	3.65598	0.0002562	0.00258825
ENSMUSG00000028730	Cfap57	protein_coding	4	118554551	cilia and flagella associated protein 57	CFAP57	45.8817	1.96496	1.27864	1.53676
ENSMUSG00000026872	Zeb2	protein_coding	2	44983632	zinc finger E-box binding homeobox 2	ZEB2	928.712	1.96469	0.896021	2.19268	0.0283304	0.113104
ENSMUSG00000007682	Dio2	protein_coding	12	90724554	deiodinase, iodothyronine, type II	DIO2	84.6025	1.96455	1.2656	1.55227	0.120598	0.30795
ENSMUSG00000008734	Gprc5b	protein_coding	7	118972047	G protein-coupled receptor, family C, group 5, member B	GPRC5B	312.997	1.96402	0.512375	3.83316	0.000126505	0.0014174
ENSMUSG00000081675	Gm12712	processed_pseudogene	11	72572530	predicted gene 12712		1.35206	1.96248	1.70689	1.14974	0.250252
ENSMUSG00000047261	Gap43	protein_coding	16	42248442	growth associated protein 43	GAP43	50.2202	1.96119	1.31039	1.49664	0.134486	0.330256
ENSMUSG00000026475	Rgs16	protein_coding	1	153740349	regulator of G-protein signaling 16	RGS16	81.1333	1.95974	0.577585	3.39299	0.000691342	0.00602168
ENSMUSG00000061414	Cracr2a	protein_coding	6	127561338	calcium release activated channel regulator 2A	CRACR2A	136.751	1.95944	0.584984	3.34956	0.000809388	0.00686731
ENSMUSG00000100106	Gm28856	lincRNA	1	130766384	predicted gene 28856		25.5238	1.95935	0.973593	2.01249	0.044168	0.155323
ENSMUSG00000003379	Cd79a	protein_coding	7	24897381	CD79A antigen (immunoglobulin-associated alpha)	CD79A	7.58713	1.95881	0.979104	2.00062	0.0454333	0.158478
ENSMUSG00000015702	Anxa9	protein_coding	3	95296096	annexin A9	ANXA9	302.022	1.95858	1.15197	1.7002	0.089093	0.250683
ENSMUSG00000046854	Pip5kl1	protein_coding	2	32574797	phosphatidylinositol-4-phosphate 5-kinase-like 1	PIP5KL1	6.75971	1.95822	0.879719	2.22596	0.0260168	0.106091
ENSMUSG00000037649	H2-DMa	protein_coding	17	34135182	histocompatibility 2, class II, locus DMa	HLA-DMA	420.604	1.95789	0.274398	7.13521	9.66403e-13	5.36253e-11
ENSMUSG00000097040	2610316D01Rik	processed_transcript	3	45280437	RIKEN cDNA 2610316D01 gene		3.07079	1.95699	1.47333	1.32828	0.184085	0.400743
ENSMUSG00000099624	Gm7889	unprocessed_pseudogene	1	93975353	predicted gene 7889		1.33203	1.95659	1.70685	1.14631	0.251666
ENSMUSG00000001506	Col1a1	protein_coding	11	94936224	collagen, type I, alpha 1	COL1A1	6427.88	1.95643	1.20416	1.62472	0.104222	0.27914
ENSMUSG00000103129	Gm37393	TEC	1	46877203	predicted gene, 37393		7.31849	1.95557	1.3829	1.41411	0.15733	0.364433
ENSMUSG00000100681	1700064J06Rik	lincRNA	10	119092905	RIKEN cDNA 1700064J06 gene		7.76497	1.95504	0.949691	2.05861	0.0395315	0.143291
ENSMUSG00000050022	Amz1	protein_coding	5	140724127	archaelysin family metallopeptidase 1	AMZ1	56.4488	1.95428	0.892441	2.18981
ENSMUSG00000029685	Asb15	protein_coding	6	24528144	ankyrin repeat and SOCS box-containing 15	ASB15	3.84339	1.95296	1.54485	1.26417
ENSMUSG00000083083	Gm15382	processed_pseudogene	15	91822687	predicted gene 15382		15.0559	1.95232	0.638097	3.05959	0.00221639	0.0158072
ENSMUSG00000106512	Gm43078	TEC	3	35413833	predicted gene 43078		5.33132	1.95218	1.16496	1.67575	0.0937871	0.260001
ENSMUSG00000029186	Pi4k2b	protein_coding	5	52741574	phosphatidylinositol 4-kinase type 2 beta	PI4K2B	5067.22	1.95163	0.538621	3.62338	0.00029078	0.00287855
ENSMUSG00000028525	Pde4b	protein_coding	4	102087543	phosphodiesterase 4B, cAMP specific	PDE4B	290.941	1.95096	0.76433	2.55251	0.010695	0.0540824
ENSMUSG00000036298	Slc2a13	protein_coding	15	91267696	solute carrier family 2 (facilitated glucose transporter), member 13	SLC2A13	48.7229	1.95047	0.79725	2.4465	0.014425	0.0680495
ENSMUSG00000079592	C1qtnf5	protein_coding	9	44107245	C1q and tumor necrosis factor related protein 5	C1QTNF5	35.2186	1.95021	1.05313	1.85182	0.0640512	0.200649
ENSMUSG00000064294	Aox3	protein_coding	1	58113130	aldehyde oxidase 3	AOX3P	1954.49	1.94771	0.541578	3.59636	0.000322702	0.00315119
ENSMUSG00000035000	Dpp4	protein_coding	2	62330073	dipeptidylpeptidase 4	DPP4	1848.62	1.94757	0.664154	2.93241	0.00336341	0.0220764
ENSMUSG00000028541	B4galt2	protein_coding	4	117869260	UDP-Gal:betaGlcNAc beta 1,4- galactosyltransferase, polypeptide 2	B4GALT2	75.1534	1.94734	0.659571	2.95244	0.00315272	0.0210181
ENSMUSG00000037325	Bbs7	protein_coding	3	36573142	Bardet-Biedl syndrome 7 (human)	BBS7	63.5015	1.9461	0.470803	4.13357	3.57168e-05	0.000476055
ENSMUSG00000035561	Aldh1b1	protein_coding	4	45799022	aldehyde dehydrogenase 1 family, member B1	ALDH1B1	22.8948	1.94527	1.16363	1.67173	0.0945778	0.261319
ENSMUSG00000036661	Dennd3	protein_coding	15	73512560	DENN/MADD domain containing 3	DENND3	329.257	1.94466	0.435215	4.46827	7.88547e-06	0.000124542
ENSMUSG00000089967	Gm16550	processed_pseudogene	1	165148824	predicted gene 16550		7.68742	1.94301	0.922794	2.10558	0.0352412	0.132066
ENSMUSG00000094191	Rpl31-ps14	processed_pseudogene	1	66948563	ribosomal protein L31, pseudogene 14		2.62152	1.94284	1.69332	1.14736	0.251234
ENSMUSG00000020053	Igf1	protein_coding	10	87858265	insulin-like growth factor 1	IGF1	528.32	1.94237	0.945012	2.05539	0.0398415	0.144234
ENSMUSG00000060671	Atp8b2	protein_coding	3	89939481	ATPase, class I, type 8B, member 2	ATP8B2	256.29	1.94172	0.659187	2.94562	0.00322305	0.0213424
ENSMUSG00000024253	Dync2li1	protein_coding	17	84626496	dynein cytoplasmic 2 light intermediate chain 1	DYNC2LI1	190.446	1.94138	0.462461	4.19794	2.6936e-05	0.000371189
ENSMUSG00000006526	Tmem110	protein_coding	14	30825590	transmembrane protein 110	TMEM110	503.101	1.93977	0.270104	7.18157	6.89172e-13	3.91718e-11
ENSMUSG00000021314	Amph	protein_coding	13	18948351	amphiphysin	AMPH	11.1104	1.93916	1.194	1.62409	0.104357	0.279262
ENSMUSG00000029761	Cald1	protein_coding	6	34598500	caldesmon 1	CALD1	1662.54	1.93911	0.482125	4.02201	5.77035e-05	0.000719893
ENSMUSG00000024737	Slc15a3	protein_coding	19	10839727	solute carrier family 15, member 3	SLC15A3	106.042	1.93874	1.12044	1.73034
ENSMUSG00000081480	Gm13608	processed_pseudogene	2	31985059	predicted gene 13608		7.34513	1.935	1.00708	1.92139	0.0546824	0.179849
ENSMUSG00000030214	Plbd1	protein_coding	6	136612070	phospholipase B domain containing 1	PLBD1	484.935	1.93425	0.570363	3.39126	0.000695714	0.00604828
ENSMUSG00000040666	Sh3bgr	protein_coding	16	96200470	SH3-binding domain glutamic acid-rich protein	SH3BGR	184.962	1.93274	0.668397	2.89161	0.00383278	0.024476
ENSMUSG00000058186	Zfp980	protein_coding	4	145670685	zinc finger protein 980	ZNF268	4.25128	1.93208	1.01234	1.90853	0.0563226	0.183451
ENSMUSG00000032060	Cryab	protein_coding	9	50751325	crystallin, alpha B	CRYAB	445.261	1.93128	0.553256	3.49075	0.00048167	0.00442616
ENSMUSG00000091060	7420461P10Rik	protein_coding	1	162647193	RIKEN cDNA 7420461P10 gene		1.97222	1.93022	1.64986	1.16993	0.24203
ENSMUSG00000026748	Plxdc2	protein_coding	2	16356304	plexin domain containing 2	PLXDC2	954.651	1.92982	0.955166	2.0204	0.0433415	0.153298
ENSMUSG00000027344	Fsip1	protein_coding	2	118204888	fibrous sheath-interacting protein 1	FSIP1	4.47033	1.92928	1.24747	1.54655	0.121972	0.309774
ENSMUSG00000059049	Frem1	protein_coding	4	82897920	Fras1 related extracellular matrix protein 1	FREM1	40.4432	1.92908	1.07253	1.79862	0.0720784	0.217188
ENSMUSG00000073600	Prob1	protein_coding	18	35650351	proline rich basic protein 1	PROB1	93.7229	1.9275	0.888791	2.16868
ENSMUSG00000069805	Fbp1	protein_coding	13	62864753	fructose bisphosphatase 1	FBP1	19.269	1.92745	0.658976	2.92492	0.00344541	0.0225356
ENSMUSG00000023903	Mmp25	protein_coding	17	23629458	matrix metallopeptidase 25	MMP25	7.93203	1.92737	0.9168	2.10228	0.0355285	0.13277
ENSMUSG00000085068	Gm15895	antisense	8	110805638	predicted gene 15895		23.368	1.92715	0.868693	2.21845	0.0265244	0.10767
ENSMUSG00000036594	H2-Aa	protein_coding	17	34282744	histocompatibility 2, class II antigen A, alpha	HLA-DQA1	6638.8	1.92474	0.400535	4.80543	1.54419e-06	2.90507e-05
ENSMUSG00000003812	Dnase2a	protein_coding	8	84908560	deoxyribonuclease II alpha	DNASE2	309.274	1.92269	0.295118	6.51498	7.27011e-11	3.16498e-09
ENSMUSG00000095351	Igkv3-2	IG_V_gene	6	70698449	immunoglobulin kappa variable 3-2		5.15022	1.9219	1.1026	1.74307	0.0813207	0.235767
ENSMUSG00000046207	Pik3r6	protein_coding	11	68503019	phosphoinositide-3-kinase, regulatory subunit 6	PIK3R6	34.1175	1.92178	1.33196	1.44282	0.149072	0.352734
ENSMUSG00000039013	Siglecf	protein_coding	7	43351341	sialic acid binding Ig-like lectin F	SIGLEC5	105.597	1.92144	1.0755	1.78655	0.0740103	0.220966
ENSMUSG00000071715	Ncf4	protein_coding	15	78244801	neutrophil cytosolic factor 4	NCF4	44.8771	1.92102	1.11592	1.72146
ENSMUSG00000031698	Mylk3	protein_coding	8	85324303	myosin light chain kinase 3	MYLK3	55.1395	1.92059	1.41023	1.3619
ENSMUSG00000050222	Il17d	protein_coding	14	57524829	interleukin 17D	IL17D	16.9889	1.91926	0.818217	2.34566	0.0189933	0.0837872
ENSMUSG00000095724	Gm21319	protein_coding	12	87772425	predicted gene, 21319		24.7869	1.91822	0.607177	3.15925	0.00158175	0.0120484
ENSMUSG00000063529	Stmnd1	protein_coding	13	46273721	stathmin domain containing 1	STMND1	26.4171	1.91822	1.37719	1.39285	0.163665	0.373236
ENSMUSG00000055602	Tcp10b	protein_coding	17	13061104	t-complex protein 10b		8.56214	1.91721	0.984802	1.94679	0.0515593	0.17315
ENSMUSG00000042010	Acacb	protein_coding	5	114146535	acetyl-Coenzyme A carboxylase beta	ACACB	578.785	1.91674	0.410747	4.66646	3.06434e-06	5.37553e-05
ENSMUSG00000045709	Smkr-ps	lincRNA	6	29985329	smal lysine rich protein 1, pseudogene		4.00573	1.91596	1.39401	1.37442	0.16931	0.380355
ENSMUSG00000044906	4930503L19Rik	protein_coding	18	70452212	RIKEN cDNA 4930503L19 gene	C18orf54	45.7226	1.91423	0.820239	2.33374	0.0196091	0.0859763
ENSMUSG00000108195	Gm44415	TEC	6	87138741	predicted gene, 44415		3.9624	1.91415	1.50719	1.27001	0.20408	0.426736
ENSMUSG00000036667	Tcaf1	protein_coding	6	42668002	TRPM8 channel-associated factor 1	TCAF1	411.681	1.91279	0.457573	4.1803	2.91129e-05	0.000397962
ENSMUSG00000056458	Mok	protein_coding	12	110807798	MOK protein kinase	MOK	17.0255	1.91249	0.671187	2.84941	0.00438001	0.0272114
ENSMUSG00000103336	Gm37993	TEC	9	88985191	predicted gene, 37993		5.01452	1.91244	1.25572	1.52298	0.127763	0.318641
ENSMUSG00000033705	Stard9	protein_coding	2	120629126	START domain containing 9	STARD9	192.183	1.91215	0.828502	2.30796	0.0210013	0.0903855
ENSMUSG00000026797	Stxbp1	protein_coding	2	32787602	syntaxin binding protein 1	STXBP1	60.3113	1.91199	0.552597	3.46001	0.000540156	0.00487731
ENSMUSG00000019539	Rcn3	protein_coding	7	45082913	reticulocalbin 3, EF-hand calcium binding domain	RCN3	601.871	1.9119	0.972367	1.96624	0.0492714	0.167591
ENSMUSG00000028132	Tmem56	protein_coding	3	121201761	transmembrane protein 56	TMEM56	669.674	1.91134	0.424146	4.50633	6.59596e-06	0.000106884
ENSMUSG00000023008	Fmnl3	protein_coding	15	99317225	formin-like 3	FMNL3	105.301	1.91038	0.641009	2.98027	0.00287997	0.0195553
ENSMUSG00000076490	Trbc1	TR_C_gene	6	41538218	T cell receptor beta, constant region 1		11.4656	1.90911	1.16939	1.63256	0.102561	0.276552
ENSMUSG00000107136	Gm42466	TEC	5	67843120	predicted gene 42466		32.5533	1.90909	0.8837	2.16034	0.0307461	0.120057
ENSMUSG00000021922	Itih4	protein_coding	14	30886476	inter alpha-trypsin inhibitor, heavy chain 4	ITIH4	11052.8	1.90819	0.464872	4.10476	4.04734e-05	0.00053038
ENSMUSG00000093894	Ighv1-53	IG_V_gene	12	115158403	immunoglobulin heavy variable 1-53		3.98102	1.9067	1.71584	1.11124
ENSMUSG00000031780	Ccl17	protein_coding	8	94810453	chemokine (C-C motif) ligand 17	CCL17	15.5934	1.90647	0.682521	2.79327	0.00521782	0.0313502
ENSMUSG00000053070	9230110C19Rik	protein_coding	9	8021672	RIKEN cDNA 9230110C19 gene	C11orf70	38.868	1.90494	0.461043	4.1318	3.59931e-05	0.000479053
ENSMUSG00000097397	Gm16861	lincRNA	16	4935048	predicted gene, 16861		4.60726	1.90458	1.01167	1.88261	0.0597533	0.191333
ENSMUSG00000104120	Gm37484	TEC	9	86712004	predicted gene, 37484		5.54326	1.90305	1.32894	1.43201	0.152142	0.35729
ENSMUSG00000040387	Klhl32	protein_coding	4	24612554	kelch-like 32	KLHL32	17.8067	1.90164	0.632935	3.00447	0.00266041	0.0183308
ENSMUSG00000036825	Ssx2ip	protein_coding	3	146404642	synovial sarcoma, X breakpoint 2 interacting protein	SSX2IP	551.518	1.90052	0.171918	11.0548	2.07849e-28	6.94067e-26
ENSMUSG00000086196	Gm13571	antisense	2	60338188	predicted gene 13571		7.66995	1.9	1.42921	1.32941
ENSMUSG00000028865	Cd164l2	protein_coding	4	133212131	CD164 sialomucin-like 2	CD164L2	36.8565	1.89914	0.529421	3.5872	0.000334248	0.00325205
ENSMUSG00000107801	Gm44086	TEC	6	146268632	predicted gene, 44086		10.9754	1.89645	0.992198	1.91136	0.0559583	0.182781
ENSMUSG00000053646	Plxnb1	protein_coding	9	109095389	plexin B1	PLXNB1	809.671	1.89643	0.377153	5.02828	4.94896e-07	1.04689e-05
ENSMUSG00000010342	Tex14	protein_coding	11	87405065	testis expressed gene 14	TEX14	17.8778	1.89589	0.653202	2.90245	0.00370254	0.0238421
ENSMUSG00000039395	Mreg	protein_coding	1	72159442	melanoregulin	MREG	252.311	1.89572	1.152	1.64558	0.0998499	0.271513
ENSMUSG00000038486	Sv2a	protein_coding	3	96181151	synaptic vesicle glycoprotein 2 a	SV2A	12.3017	1.89507	0.922199	2.05495	0.0398842	0.144341
ENSMUSG00000028214	Gem	protein_coding	4	11704457	GTP binding protein (gene overexpressed in skeletal muscle)	GEM	1274.3	1.89418	0.611208	3.09908	0.00194125	0.0142302
ENSMUSG00000097820	E530011L22Rik	antisense	9	121754662	RIKEN cDNA E530011L22 gene		11.4815	1.89386	0.955461	1.98214	0.0474637	0.163247
ENSMUSG00000105750	Gm43130	TEC	5	13481028	predicted gene 43130		21.4319	1.89292	0.740188	2.55735	0.0105472	0.053465
ENSMUSG00000098112	Bin2	protein_coding	15	100641077	bridging integrator 2	BIN2	77.5292	1.89277	0.919354	2.05881	0.0395129	0.143291
ENSMUSG00000052221	Ppp1r36	protein_coding	12	76417599	protein phosphatase 1, regulatory subunit 36	PPP1R36	13.1514	1.89245	0.798963	2.36863	0.0178543	0.0801636
ENSMUSG00000025916	Ppp1r42	protein_coding	1	9968624	protein phosphatase 1, regulatory subunit 42	PPP1R42	2.52556	1.89136	1.48712	1.27183	0.203433
ENSMUSG00000060568	Fam78b	protein_coding	1	167001417	family with sequence similarity 78, member B	FAM78B	7.17827	1.89114	1.28733	1.46904	0.141822	0.341719
ENSMUSG00000104524	Gm37333	TEC	1	135523088	predicted gene, 37333		3.28388	1.89062	1.27787	1.47951	0.139003	0.337142
ENSMUSG00000023913	Pla2g7	protein_coding	17	43568098	phospholipase A2, group VII (platelet-activating factor acetylhydrolase, plasma)	PLA2G7	206.435	1.89029	0.965128	1.95859	0.0501608	0.169714
ENSMUSG00000026649	Cfap126	protein_coding	1	171113918	cilia and flagella associated protein 126	CFAP126	13.1053	1.8894	0.861332	2.19358	0.0282654	0.112868
ENSMUSG00000039831	Arhgap29	protein_coding	3	121952541	Rho GTPase activating protein 29	ARHGAP29	1186.05	1.88864	0.38075	4.9603	7.03843e-07	1.43688e-05
ENSMUSG00000028047	Thbs3	protein_coding	3	89215180	thrombospondin 3	THBS3	562.535	1.8883	0.562666	3.35598	0.000790848	0.00672832
ENSMUSG00000097750	Gm4673	antisense	7	30956909	predicted gene 4673		22.3762	1.88593	0.652471	2.89044	0.00384699	0.0245441
ENSMUSG00000027318	Adam33	protein_coding	2	131050591	a disintegrin and metallopeptidase domain 33	ADAM33	36.7416	1.88572	1.09479	1.72244	0.0849891	0.242678
ENSMUSG00000073208	Speer4c	protein_coding	5	15709501	spermatogenesis associated glutamate (E)-rich protein 4C		2.36164	1.88519	1.72121	1.09527
ENSMUSG00000072718	Klra10	protein_coding	6	130269194	killer cell lectin-like receptor subfamily A, member 10		7.52893	1.88352	1.38016	1.36471	0.172344	0.384361
ENSMUSG00000039497	Dse	protein_coding	10	34151393	dermatan sulfate epimerase	DSE	536.717	1.88322	0.451005	4.1756	2.97202e-05	0.000405374
ENSMUSG00000030443	Zfp583	protein_coding	7	6315660	zinc finger protein 583	ZNF583	13.2136	1.88055	1.09162	1.72272	0.0849397	0.242607
ENSMUSG00000026117	Zap70	protein_coding	1	36761798	zeta-chain (TCR) associated protein kinase	ZAP70	6.72337	1.88046	1.08912	1.7266	0.08424	0.241276
ENSMUSG00000020102	Slc16a7	protein_coding	10	125219270	solute carrier family 16 (monocarboxylic acid transporters), member 7	SLC16A7	466.094	1.8796	0.633653	2.9663	0.00301405	0.0202525
ENSMUSG00000030124	Lag3	protein_coding	6	124904361	lymphocyte-activation gene 3	LAG3	39.2095	1.87845	0.476484	3.94231	8.07016e-05	0.000964294
ENSMUSG00000026480	Ncf2	protein_coding	1	152800194	neutrophil cytosolic factor 2	NCF2	317.419	1.87731	0.806766	2.32696	0.0199674	0.087078
ENSMUSG00000075538	Gm10855	sense_intronic	2	6932541	predicted gene 10855		12.1421	1.8759	1.04062	1.80268	0.0714384	0.215921
ENSMUSG00000001946	Esam	protein_coding	9	37528078	endothelial cell-specific adhesion molecule	ESAM	405.967	1.87589	0.410527	4.56948	4.88944e-06	8.15634e-05
ENSMUSG00000061086	Myl4	protein_coding	11	104550663	myosin, light polypeptide 4	MYL4	68.9377	1.87573	1.14242	1.64189	0.100613	0.272935
ENSMUSG00000038156	Spon1	protein_coding	7	113765998	spondin 1, (f-spondin) extracellular matrix protein	SPON1	160.606	1.87373	0.75667	2.47628	0.0132759	0.0637216
ENSMUSG00000063568	Jazf1	protein_coding	6	52768797	JAZF zinc finger 1	JAZF1	22.2265	1.87337	0.742487	2.5231	0.0116326	0.0577768
ENSMUSG00000073599	Ecscr	protein_coding	18	35713086	endothelial cell surface expressed chemotaxis and apoptosis regulator	ECSCR	115.595	1.87282	0.552789	3.38795	0.000704165	0.00611039
ENSMUSG00000011154	Cfap161	protein_coding	7	83774101	cilia and flagella associated protein 161	CFAP161	7.54788	1.87134	1.15877	1.61494	0.106325	0.282706
ENSMUSG00000029231	Pdgfra	protein_coding	5	75152292	platelet derived growth factor receptor, alpha polypeptide	PDGFRA	1003.72	1.87125	0.703252	2.66086	0.00779412	0.042421
ENSMUSG00000047798	Cd300lf	protein_coding	11	115116214	CD300 molecule like family member F	CD300LF	115.878	1.8712	0.996284	1.87818	0.0603572	0.192904
ENSMUSG00000050533	Gm9845	processed_pseudogene	3	39358306	predicted pseudogene 9845		61.9486	1.87099	0.746705	2.50567	0.0122221	0.0600509
ENSMUSG00000039391	Ccdc81	protein_coding	7	89866148	coiled-coil domain containing 81	CCDC81	4.60755	1.87062	1.21563	1.53881	0.123852	0.312807
ENSMUSG00000021846	Peli2	protein_coding	14	48120869	pellino 2	PELI2	133.397	1.87062	0.623145	3.0019	0.00268302	0.0184661
ENSMUSG00000024011	Pi16	protein_coding	17	29318877	peptidase inhibitor 16	PI16	792.127	1.86995	0.76345	2.44934	0.0143117	0.0676342
ENSMUSG00000089875	Etohd2	processed_transcript	13	59769965	ethanol decreased 2		22.897	1.86963	0.684488	2.73142	0.00630617	0.0362565
ENSMUSG00000035805	Mlc1	protein_coding	15	88955884	megalencephalic leukoencephalopathy with subcortical cysts 1 homolog (human)	MLC1	725.952	1.86913	0.281088	6.64963	2.9383e-11	1.37023e-09
ENSMUSG00000106720	Gm43795	TEC	5	66531796	predicted gene 43795		11.8296	1.86862	0.910705	2.05183	0.0401859	0.145157
ENSMUSG00000000594	Gm2a	protein_coding	11	55098115	GM2 ganglioside activator protein	GM2A	1033.23	1.86841	0.688016	2.71565	0.00661458	0.037525
ENSMUSG00000037913	Tmem156	protein_coding	5	65054346	transmembrane protein 156	TMEM156	12.2872	1.86831	1.35142	1.38247	0.166827	0.37734
ENSMUSG00000026832	Cytip	protein_coding	2	58129137	cytohesin 1 interacting protein	CYTIP	804.231	1.86819	0.591306	3.15943	0.00158078	0.0120484
ENSMUSG00000051855	Mest	protein_coding	6	30723547	mesoderm specific transcript	MEST	35.1666	1.86815	0.930406	2.00789	0.044655	0.15667
ENSMUSG00000097915	A330009N23Rik	lincRNA	15	101221196	RIKEN cDNA A330009N23 gene		7.61314	1.86792	1.01474	1.84079	0.0656524	0.2037
ENSMUSG00000022246	Rai14	protein_coding	15	10568979	retinoic acid induced 14	RAI14	3096.49	1.86295	0.200581	9.28779	1.57531e-20	2.31955e-18
ENSMUSG00000027824	Vmn2r1	protein_coding	3	64081642	vomeronasal 2, receptor 1		3.38929	1.86265	1.22895	1.51564	0.129611	0.321636
ENSMUSG00000030519	Apba2	protein_coding	7	64501706	amyloid beta (A4) precursor protein-binding, family A, member 2	APBA2	12.4736	1.86185	1.35928	1.36973	0.17077	0.382203
ENSMUSG00000073940	Hbb-bt	protein_coding	7	103812524	hemoglobin, beta adult t chain	HBB	482.381	1.86157	1.05912	1.75766	0.0788062	0.230478
ENSMUSG00000004105	Angptl2	protein_coding	2	33216069	angiopoietin-like 2	ANGPTL2	416.39	1.86102	0.716564	2.59714	0.00940037	0.0489601
ENSMUSG00000022871	Fetub	protein_coding	16	22918382	fetuin beta	FETUB	481.027	1.8609	0.981373	1.89622	0.0579306	0.187147
ENSMUSG00000031517	Gpm6a	protein_coding	8	54954843	glycoprotein m6a	GPM6A	343.392	1.85936	0.911144	2.04068	0.0412822	0.148172
ENSMUSG00000086283	2810433D01Rik	lincRNA	11	102619796	RIKEN cDNA 2810433D01 gene		11.1142	1.85899	1.09758	1.69371	0.0903206	0.253147
ENSMUSG00000106666	Gm43587	processed_pseudogene	3	112766809	predicted gene 43587		7.03054	1.8581	1.67284	1.11075
ENSMUSG00000023992	Trem2	protein_coding	17	48346401	triggering receptor expressed on myeloid cells 2	TREM2	73.5416	1.85806	0.925825	2.00692	0.0447581	0.156855
ENSMUSG00000010307	Tmem86a	protein_coding	7	47050601	transmembrane protein 86A	TMEM86A	57.4314	1.85776	0.683105	2.71958	0.00653653	0.0371869
ENSMUSG00000032724	Abtb2	protein_coding	2	103566310	ankyrin repeat and BTB (POZ) domain containing 2	ABTB2	122.321	1.85666	0.905448	2.05054	0.0403114	0.145526
ENSMUSG00000055430	Nap1l5	protein_coding	6	58905233	nucleosome assembly protein 1-like 5	NAP1L5	13.3061	1.85622	1.26491	1.46747	0.142248	0.342289
ENSMUSG00000027947	Il6ra	protein_coding	3	89864059	interleukin 6 receptor, alpha	IL6R	150.145	1.85608	0.610986	3.03784	0.00238283	0.0167075
ENSMUSG00000005045	Chd5	protein_coding	4	152338651	chromodomain helicase DNA binding protein 5	CHD5	15.624	1.85369	0.91388	2.02838	0.0425219	0.151315
ENSMUSG00000020886	Dlg4	protein_coding	11	70017085	discs, large homolog 4 (Drosophila)	DLG4	50.1518	1.85298	0.612921	3.02319	0.00250121	0.0173618
ENSMUSG00000033253	Szt2	protein_coding	4	118362743	seizure threshold 2	SZT2	880.694	1.85225	0.298656	6.20195	5.57687e-10	2.04085e-08
ENSMUSG00000025511	Tspan4	protein_coding	7	141475240	tetraspanin 4	TSPAN4	202.488	1.85176	0.422506	4.3828	1.17164e-05	0.000177262
ENSMUSG00000015476	Prrt1	protein_coding	17	34629533	proline-rich transmembrane protein 1	PRRT1	2.98196	1.85006	1.42911	1.29455	0.195474	0.415429
ENSMUSG00000031985	Gnpat	protein_coding	8	124863033	glyceronephosphate O-acyltransferase	GNPAT	1428.08	1.84947	0.319692	5.78514	7.24503e-09	2.22832e-07
ENSMUSG00000023963	Cyp39a1	protein_coding	17	43667425	cytochrome P450, family 39, subfamily a, polypeptide 1	CYP39A1	417.856	1.84904	0.302059	6.12144	9.27357e-10	3.25358e-08
ENSMUSG00000027639	Samhd1	protein_coding	2	157097533	SAM domain and HD domain, 1	SAMHD1	769.802	1.84894	0.387756	4.76831	1.85778e-06	3.41097e-05
ENSMUSG00000025010	Ccnj	protein_coding	19	40831279	cyclin J	CCNJ	210.346	1.84735	0.352922	5.23444	1.65487e-07	3.91227e-06
ENSMUSG00000074785	Plxnc1	protein_coding	10	94790866	plexin C1	PLXNC1	132.997	1.8473	0.642045	2.87721	0.00401204	0.0253292
ENSMUSG00000038194							5.78212	1.84719	0.991719	1.86262	0.0625164	0.197307
ENSMUSG00000026567	Adcy10	protein_coding	1	165485183	adenylate cyclase 10	ADCY10	14.8632	1.84712	0.797761	2.31539	0.0205918	0.0890533
ENSMUSG00000083246	Gm11839	processed_pseudogene	4	12114284	predicted gene 11839		8.27619	1.84681	1.40353	1.31583	0.188232	0.405896
ENSMUSG00000029309	Sparcl1	protein_coding	5	104079111	SPARC-like 1	SPARCL1	2932.76	1.84592	0.896299	2.05949	0.0394469	0.143179
ENSMUSG00000039963	Ccdc40	protein_coding	11	119228572	coiled-coil domain containing 40	CCDC40	19.833	1.8459	0.879117	2.09972	0.0357539	0.13324
ENSMUSG00000092622	Khdc3	protein_coding	9	73101836	KH domain containing 3, subcortical maternal complex member	KHDC3L	13.0946	1.84572	0.996736	1.85176	0.0640605	0.200649
ENSMUSG00000024768	Lipf	protein_coding	19	33961187	lipase, gastric	LIPF	8.90684	1.84566	1.4563	1.26736
ENSMUSG00000037731	Themis2	protein_coding	4	132781843	thymocyte selection associated family member 2	THEMIS2	72.7094	1.84523	1.04035	1.77366
ENSMUSG00000059482	2610301B20Rik	protein_coding	4	10874498	RIKEN cDNA 2610301B20 gene	C8orf37	198.375	1.84298	0.352388	5.22998	1.69529e-07	3.98767e-06
ENSMUSG00000034532	Fbxo16	protein_coding	14	65266701	F-box protein 16	FBXO16	7.79009	1.8429	1.07576	1.71311	0.0866916	0.245887
ENSMUSG00000097814	Panct2	antisense	1	96871126	pluripotency-associated noncoding transcript 2		234.868	1.84264	0.592195	3.11155	0.00186107	0.013734
ENSMUSG00000041378	Cldn5	protein_coding	16	18776847	claudin 5	CLDN5	70.7412	1.84264	1.06769	1.72582	0.0843793	0.241453
ENSMUSG00000070369	Itgad	protein_coding	7	128154376	integrin, alpha D	ITGAD	14.125	1.84189	1.57071	1.17265
ENSMUSG00000034795	Ccdc122	protein_coding	14	77036772	coiled-coil domain containing 122	CCDC122	169.289	1.84143	0.327811	5.61736	1.93901e-08	5.46899e-07
ENSMUSG00000092528	Nlrp1c-ps	transcribed_unprocessed_pseudogene	11	71242430	NLR family, pyrin domain containing 1C, pseudogene		9.36322	1.84111	1.12387	1.63819	0.101382	0.274362
ENSMUSG00000041000	Trim62	protein_coding	4	128883580	tripartite motif-containing 62	TRIM62	144.475	1.84053	0.648482	2.83821	0.00453675	0.0279991
ENSMUSG00000026888	Grb14	protein_coding	2	64912476	growth factor receptor bound protein 14	GRB14	830.117	1.84033	0.571557	3.21986	0.00128253	0.0101196
ENSMUSG00000026073	Il1r2	protein_coding	1	40074079	interleukin 1 receptor, type II	IL1R2	119.176	1.84028	1.0804	1.70334	0.0885049	0.249742
ENSMUSG00000031875	Cmtm3	protein_coding	8	104339410	CKLF-like MARVEL transmembrane domain containing 3	CMTM3	131.588	1.84024	0.951178	1.9347	0.0530276	0.176413
ENSMUSG00000021356	Irf4	protein_coding	13	30749226	interferon regulatory factor 4	IRF4	40.8064	1.8402	1.03843	1.7721	0.0763783	0.22576
ENSMUSG00000106265	Gm42490	TEC	5	8327332	predicted gene 42490		7.28229	1.83834	1.09061	1.68561	0.0918712	0.256225
ENSMUSG00000018500	Adora2b	protein_coding	11	62248984	adenosine A2b receptor	ADORA2B	235.302	1.83833	0.485984	3.7827	0.000155139	0.00168872
ENSMUSG00000035459	Stab2	protein_coding	10	86841203	stabilin 2	STAB2	22.6975	1.83723	0.881368	2.08452	0.0371127	0.136643
ENSMUSG00000042523	Dnal1	protein_coding	12	84114366	dynein, axonemal, light chain 1	DNAL1	112.492	1.83697	0.478274	3.84084	0.000122615	0.00138293
ENSMUSG00000074170	Plekhf1	protein_coding	7	38216972	pleckstrin homology domain containing, family F (with FYVE domain) member 1	PLEKHF1	59.7395	1.83599	0.65175	2.81701	0.0048473	0.0295163
ENSMUSG00000050721	Plekho2	protein_coding	9	65552698	pleckstrin homology domain containing, family O member 2	PLEKHO2	208.734	1.83518	1.04021	1.76424
ENSMUSG00000030020	Prickle2	protein_coding	6	92370908	prickle planar cell polarity protein 2	PRICKLE2	161.928	1.83506	0.90995	2.01666	0.0437312	0.154268
ENSMUSG00000024013	Fgd2	protein_coding	17	29360914	FYVE, RhoGEF and PH domain containing 2	FGD2	94.8274	1.83343	0.321383	5.70483	1.1646e-08	3.44045e-07
ENSMUSG00000090291	Lrrc10b	protein_coding	19	10455371	leucine rich repeat containing 10B	LRRC10B	35.6362	1.83298	0.860756	2.1295	0.0332133	0.126649
ENSMUSG00000044749	Abca6	protein_coding	11	110176820	ATP-binding cassette, sub-family A (ABC1), member 6	ABCA6	107.851	1.83292	1.0525	1.74149	0.081598	0.236351
ENSMUSG00000034205	Loxl2	protein_coding	14	69609068	lysyl oxidase-like 2	LOXL2	605.18	1.83275	0.836004	2.19228	0.0283594	0.113171
ENSMUSG00000078519	2310026L22Rik	lincRNA	4	138215714	RIKEN cDNA 2310026L22 gene		2.63936	1.83144	1.51832	1.20622	0.227732	0.456293
ENSMUSG00000105622	Gm42615	TEC	5	51491097	predicted gene 42615		9.45141	1.83073	0.858188	2.13325	0.0329041	0.125933
ENSMUSG00000047490							1.87023	1.83027	1.67099	1.09532	0.273377
ENSMUSG00000043251	Exoc3l	protein_coding	8	105289924	exocyst complex component 3-like	EXOC3L1	13.6929	1.82958	0.749394	2.44142	0.0146298	0.0687551
ENSMUSG00000005950	P2rx5	protein_coding	11	73160421	purinergic receptor P2X, ligand-gated ion channel, 5	P2RX5	55.5879	1.82917	0.823637	2.22085	0.0263614	0.107282
ENSMUSG00000100798	Gm19589	lincRNA	1	88551517	predicted gene, 19589		7.14013	1.82806	0.867319	2.10772	0.0350554	0.131581
ENSMUSG00000030142	Clec4e	protein_coding	6	123281789	C-type lectin domain family 4, member e	CLEC4E	103.68	1.82805	0.916642	1.99429	0.0461206	0.159992
ENSMUSG00000000753	Serpinf1	protein_coding	11	75409769	serine (or cysteine) peptidase inhibitor, clade F, member 1	SERPINF1	869.393	1.82714	0.68607	2.6632	0.00774008	0.0421981
ENSMUSG00000042357	Gjb5	protein_coding	4	127354809	gap junction protein, beta 5	GJB5	23.733	1.82702	0.852986	2.14192	0.0322002	0.124051
ENSMUSG00000075054	Yae1d1	protein_coding	13	17986640	Yae1 domain containing 1	YAE1D1	698.496	1.8269	0.419234	4.35771	1.31428e-05	0.000195826
ENSMUSG00000042265	Trem1	protein_coding	17	48232768	triggering receptor expressed on myeloid cells 1	TREM1	62.8903	1.82659	1.17052	1.56049	0.118644	0.304466
ENSMUSG00000014782	Plekhg4	protein_coding	8	105373274	pleckstrin homology domain containing, family G (with RhoGef domain) member 4	PLEKHG4	3.17391	1.82404	1.57384	1.15898	0.246466	0.478252
ENSMUSG00000038453	Srcin1	protein_coding	11	97509340	SRC kinase signaling inhibitor 1	SRCIN1	72.3153	1.8238	0.407372	4.47699	7.57033e-06	0.000120481
ENSMUSG00000057265	Bbof1	protein_coding	12	84409071	basal body orientation factor 1	BBOF1	10.4871	1.82267	0.783657	2.32585	0.0200267	0.0872554
ENSMUSG00000024529	Lox	protein_coding	18	52516069	lysyl oxidase	LOX	336.411	1.82219	0.739141	2.46528	0.0136906	0.0652598
ENSMUSG00000030798	Cd37	protein_coding	7	45233632	CD37 antigen	CD37	20.9567	1.82208	1.16715	1.56114
ENSMUSG00000034271	Jdp2	protein_coding	12	85599105	Jun dimerization protein 2	JDP2	117.647	1.82194	0.496211	3.67171	0.000240935	0.0024553
ENSMUSG00000000093	Tbx2	protein_coding	11	85832551	T-box 2	TBX2	58.2805	1.82186	0.887655	2.05244	0.0401271	0.144972
ENSMUSG00000094689	Ighv1-81	IG_V_gene	12	115920279	immunoglobulin heavy variable 1-81		4.69909	1.82144	1.54131	1.18175	0.237305	0.467215
ENSMUSG00000049404	Rarres1	protein_coding	3	67478972	retinoic acid receptor responder (tazarotene induced) 1	RARRES1	16.7679	1.82143	1.35082	1.34839	0.177533	0.391539
ENSMUSG00000056486	Chn1	protein_coding	2	73610660	chimerin 1	CHN1	49.9207	1.82105	0.668631	2.72354	0.00645859	0.036878
ENSMUSG00000021403	Serpinb9b	protein_coding	13	33027416	serine (or cysteine) peptidase inhibitor, clade B, member 9b	SERPINB9	8.07335	1.82047	0.85621	2.12619	0.0334874	0.127409
ENSMUSG00000057176	Ccdc189	protein_coding	7	127582383	coiled-coil domain containing 189	CCDC189	99.5936	1.81997	0.422981	4.30271	1.68722e-05	0.000245151
ENSMUSG00000014602	Kif1a	protein_coding	1	93015464	kinesin family member 1A	KIF1A	49.283	1.81898	0.838582	2.16911	0.030074	0.1181
ENSMUSG00000027602	Map1lc3a	protein_coding	2	155276297	microtubule-associated protein 1 light chain 3 alpha	MAP1LC3A	746.697	1.81834	0.506158	3.59243	0.000327609	0.00319411
ENSMUSG00000067786	Nnat	protein_coding	2	157560078	neuronatin	NNAT	56.3971	1.81781	0.727069	2.50019	0.0124126	0.0607634
ENSMUSG00000061601	Pclo	protein_coding	5	14514918	piccolo (presynaptic cytomatrix protein)	PCLO	84.7677	1.81749	0.761313	2.38732	0.0169719	0.0772577
ENSMUSG00000047205	Dusp18	protein_coding	11	3895240	dual specificity phosphatase 18	DUSP18	187.437	1.81746	0.473152	3.84116	0.000122452	0.00138193
ENSMUSG00000037224	Zfyve28	protein_coding	5	34194893	zinc finger, FYVE domain containing 28	ZFYVE28	11.8538	1.81668	1.07688	1.68698	0.0916078	0.255796
ENSMUSG00000047986	Palm3	protein_coding	8	84021471	paralemmin 3	PALM3	11.8121	1.81622	0.962191	1.88759	0.0590807	0.189797
ENSMUSG00000025089	Gfra1	protein_coding	19	58235604	glial cell line derived neurotrophic factor family receptor alpha 1	GFRA1	31.9786	1.81621	0.896283	2.02638	0.0427258	0.15196
ENSMUSG00000039936	Pik3cd	protein_coding	4	149649168	phosphatidylinositol 3-kinase catalytic delta polypeptide	PIK3CD	103.113	1.81574	0.985255	1.84292
ENSMUSG00000017417	Plxdc1	protein_coding	11	97923238	plexin domain containing 1	PLXDC1	13.3502	1.81437	1.21235	1.49657	0.134504	0.330256
ENSMUSG00000023224	Serping1	protein_coding	2	84765387	serine (or cysteine) peptidase inhibitor, clade G, member 1	SERPING1	1418.67	1.81393	0.860278	2.10854	0.0349847	0.131438
ENSMUSG00000033900	Map9	protein_coding	3	82358044	microtubule-associated protein 9	MAP9	113.178	1.81335	0.457564	3.96306	7.39956e-05	0.000896771
ENSMUSG00000050157	Gm867	antisense	10	75937723	predicted gene 867	C22orf15	4.33152	1.81253	1.16054	1.5618	0.118336	0.304218
ENSMUSG00000044534	Ackr2	protein_coding	9	121898355	atypical chemokine receptor 2	ACKR2	49.7504	1.81186	1.28082	1.41461	0.157183	0.364274
ENSMUSG00000041481	Serpina3g	protein_coding	12	104236245	serine (or cysteine) peptidase inhibitor, clade A, member 3G	SERPINA3	52.7403	1.81176	0.996729	1.8177	0.06911	0.211072
ENSMUSG00000104324	Gm37320	TEC	15	68321381	predicted gene, 37320		69.7995	1.81142	0.610256	2.96829	0.00299465	0.0201656
ENSMUSG00000029392	Rilpl1	protein_coding	5	124493080	Rab interacting lysosomal protein-like 1	RILPL1	211.553	1.81128	0.638833	2.83529	0.00457843	0.0282189
ENSMUSG00000104292	Gm38042	TEC	8	108737593	predicted gene, 38042		37.2375	1.8112	0.620037	2.92111	0.00348786	0.0227416
ENSMUSG00000032911	Cspg4	protein_coding	9	56865033	chondroitin sulfate proteoglycan 4	CSPG4	123.249	1.8109	1.2183	1.48641
ENSMUSG00000022211	Carmil3	protein_coding	14	55491093	capping protein regulator and myosin 1 linker 3	CARMIL3	7.48622	1.8093	1.0696	1.69157	0.0907286	0.253885
ENSMUSG00000025608	Podxl	protein_coding	6	31519488	podocalyxin-like	PODXL	179.644	1.80907	0.767808	2.35615	0.0184654	0.0821478
ENSMUSG00000087484	2900089D17Rik	antisense	5	144241690	RIKEN cDNA 2900089D17 gene		28.438	1.80876	0.685048	2.64034	0.00828229	0.0444671
ENSMUSG00000022658	Tagln3	protein_coding	16	45711230	transgelin 3	TAGLN3	8.5583	1.80815	0.862402	2.09665	0.0360248	0.134036
ENSMUSG00000034641	Cd300ld	protein_coding	11	114982274	CD300 molecule like family member d	CD300LD	50.5306	1.8076	1.00955	1.79051	0.073372	0.219829
ENSMUSG00000085169	Gm10785	processed_transcript	16	91688911	predicted gene 10785		2.40732	1.80759	1.60784	1.12424	0.260912
ENSMUSG00000104435	Gm37422	antisense	1	189879935	predicted gene, 37422		6.3093	1.80733	0.803245	2.25004	0.0244467	0.100872
ENSMUSG00000030102	Itpr1	protein_coding	6	108213096	inositol 1,4,5-trisphosphate receptor 1	ITPR1	1474.16	1.80688	0.421687	4.28489	1.82832e-05	0.000263605
ENSMUSG00000100213	Gm28151	lincRNA	1	46849529	predicted gene 28151		25.202	1.8065	0.633781	2.85036	0.00436704	0.0271488
ENSMUSG00000078588	Ccdc24	protein_coding	4	117866524	coiled-coil domain containing 24	CCDC24	10.719	1.80627	0.867238	2.08279	0.0372708	0.13709
ENSMUSG00000071714	Csf2rb2	protein_coding	15	78282517	colony stimulating factor 2 receptor, beta 2, low-affinity (granulocyte-macrophage)	CSF2RB	72.3279	1.80592	0.898829	2.00919
ENSMUSG00000034595	Ppp1r18	protein_coding	17	35865593	protein phosphatase 1, regulatory subunit 18	PPP1R18	126.129	1.80532	0.904524	1.99588	0.0459469	0.159556
ENSMUSG00000025889	Snca	protein_coding	6	60731575	synuclein, alpha	SNCA	15.6031	1.80528	1.13986	1.58377	0.113245	0.295436
ENSMUSG00000022537	Tmem44	protein_coding	16	30511855	transmembrane protein 44	TMEM44	84.3674	1.80423	0.417252	4.32408	1.53169e-05	0.000224648
ENSMUSG00000021062	Rab15	protein_coding	12	76797960	RAB15, member RAS oncogene family	RAB15	723.852	1.8036	0.326709	5.52049	3.38048e-08	9.16159e-07
ENSMUSG00000027082	Tfpi	protein_coding	2	84432855	tissue factor pathway inhibitor	TFPI	170.886	1.8033	0.96561	1.86752	0.0618286	0.196024
ENSMUSG00000106133	Gm3724	processed_pseudogene	5	24118316	predicted gene 3724		4.42896	1.80319	1.72144	1.04749	0.294873	0.533177
ENSMUSG00000055322	Tns1	protein_coding	1	73910231	tensin 1	TNS1	2657.28	1.80261	0.552562	3.26228	0.0011052	0.00893913
ENSMUSG00000028871	Rspo1	protein_coding	4	124986430	R-spondin 1	RSPO1	42.9343	1.80149	1.06188	1.6965	0.0897905	0.252156
ENSMUSG00000025978	Rftn2	protein_coding	1	55170159	raftlin family member 2	RFTN2	97.8172	1.80057	0.612021	2.942	0.00326095	0.0215628
ENSMUSG00000032258	Lca5	protein_coding	9	83390293	Leber congenital amaurosis 5 (human)	LCA5	63.6272	1.80044	0.573505	3.13936	0.00169318	0.012762
ENSMUSG00000099310	Gm19427	processed_pseudogene	9	72551728	predicted gene, 19427		3.06204	1.79973	1.43476	1.25438	0.209703	0.433726
ENSMUSG00000018930	Ccl4	protein_coding	11	83662584	chemokine (C-C motif) ligand 4	CCL4	18.171	1.79945	0.936474	1.92152	0.0546667	0.179849
ENSMUSG00000019894	Slc6a15	protein_coding	10	103367808	solute carrier family 6 (neurotransmitter transporter), member 15	SLC6A15	42.8171	1.7987	0.812685	2.21328	0.0268785	0.108723
ENSMUSG00000085445	Gm16348	processed_transcript	8	41218139	predicted gene 16348		3.72188	1.79869	1.1837	1.51955	0.128625	0.320279
ENSMUSG00000045761	Fam179a	protein_coding	17	71673261	family with sequence similarity 179, member A	FAM179A	140.36	1.79808	0.511105	3.51802	0.000434787	0.00406323
ENSMUSG00000015568	Lpl	protein_coding	8	68880491	lipoprotein lipase	LPL	1860.94	1.79789	0.912901	1.96943	0.0489038	0.166788
ENSMUSG00000075410	Gm11744	protein_coding	11	116653534	predicted gene 11744	PRCD	23.3657	1.79716	0.660023	2.72287	0.00647167	0.0369302
ENSMUSG00000096767	Ighv1-62-3	IG_V_gene	12	115460999	immunoglobulin heavy variable 1-62-3		1.03863	1.79665	1.70576	1.05328
ENSMUSG00000006205	Htra1	protein_coding	7	130936111	HtrA serine peptidase 1	HTRA1	488.616	1.79543	0.481489	3.7289	0.000192317	0.00203068
ENSMUSG00000018238	Gdf9	protein_coding	11	53431023	growth differentiation factor 9	GDF9	10.8127	1.79495	0.787541	2.27918	0.0226563	0.0954004
ENSMUSG00000043079	Synpo	protein_coding	18	60593973	synaptopodin	SYNPO	357.253	1.79422	0.33635	5.33439	9.58656e-08	2.36502e-06
ENSMUSG00000043068	Fam89a	protein_coding	8	124740257	family with sequence similarity 89, member A	FAM89A	26.8114	1.79313	1.19063	1.50603	0.13206	0.325881
ENSMUSG00000066705	Fxyd6	protein_coding	9	45370185	FXYD domain-containing ion transport regulator 6	FXYD6	352.446	1.79295	0.582534	3.07785	0.00208502	0.0150657
ENSMUSG00000038984	Tspyl5	protein_coding	15	33683876	testis-specific protein, Y-encoded-like 5	TSPYL5	40.9251	1.79269	0.619154	2.89538	0.00378704	0.0242901
ENSMUSG00000064177	Ghrl	protein_coding	6	113716119	ghrelin	GHRL	832.726	1.79185	1.00777	1.77804	0.075397	0.223975
ENSMUSG00000073633	Fbxo36	protein_coding	1	84839841	F-box protein 36	FBXO36	25.0349	1.79045	0.506213	3.53694	0.000404795	0.00382693
ENSMUSG00000024168	Tmem204	protein_coding	17	25057702	transmembrane protein 204	TMEM204	79.708	1.78994	0.79963	2.23846	0.0251909	0.103441
ENSMUSG00000023411	Nfatc4	protein_coding	14	55824795	nuclear factor of activated T cells, cytoplasmic, calcineurin dependent 4	NFATC4	74.4296	1.78978	0.892606	2.00511	0.0449509	0.157382
ENSMUSG00000104302	Gm36975	antisense	1	160264324	predicted gene, 36975		8.11123	1.78915	0.905103	1.97674	0.0480712	0.164704
ENSMUSG00000026814	Eng	protein_coding	2	32646595	endoglin	ENG	101.615	1.78868	0.994361	1.79883
ENSMUSG00000021719	Rgs7bp	protein_coding	13	104947153	regulator of G-protein signalling 7 binding protein	RGS7BP	55.6756	1.78789	1.15521	1.54768	0.1217	0.309505
ENSMUSG00000070291	Ddx43	protein_coding	9	78395777	DEAD (Asp-Glu-Ala-Asp) box polypeptide 43	DDX43	4.05521	1.78774	1.49898	1.19264	0.233011	0.462489
ENSMUSG00000038271	Iffo1	protein_coding	6	125145241	intermediate filament family orphan 1	IFFO1	80.2096	1.7871	0.696127	2.5672	0.0102524	0.052354
ENSMUSG00000028036	Ptgfr	protein_coding	3	151796502	prostaglandin F receptor	PTGFR	92.812	1.78677	0.751837	2.37654	0.0174756	0.0789508
ENSMUSG00000039007	Cpq	protein_coding	15	33083129	carboxypeptidase Q	CPQ	667.741	1.78542	0.417443	4.27704	1.89394e-05	0.000271795
ENSMUSG00000029436	Mmp17	protein_coding	5	129584169	matrix metallopeptidase 17	MMP17	53.6222	1.78452	0.821031	2.17351	0.0297416	0.117187
ENSMUSG00000025044	Msr1	protein_coding	8	39581685	macrophage scavenger receptor 1	MSR1	142.447	1.78443	1.03528	1.72362	0.0847767	0.242295
ENSMUSG00000060063	Alox5ap	protein_coding	5	149264767	arachidonate 5-lipoxygenase activating protein	ALOX5AP	192.88	1.78291	0.898559	1.98419
ENSMUSG00000026840	Lamc3	protein_coding	2	31887291	laminin gamma 3	LAMC3	15.0305	1.78258	1.20273	1.48212	0.138309	0.335807
ENSMUSG00000039476	Prrx2	protein_coding	2	30834972	paired related homeobox 2	PRRX2	9.21293	1.7814	1.24896	1.4263	0.153782	0.35996
ENSMUSG00000054434	Tmem120b	protein_coding	5	123068415	transmembrane protein 120B	TMEM120B	58.8842	1.7808	0.380967	4.67442	2.94783e-06	5.19551e-05
ENSMUSG00000068083	Cyp2d40	protein_coding	15	82759835	cytochrome P450, family 2, subfamily d, polypeptide 40		3.70894	1.78046	1.51668	1.17392	0.240426	0.471078
ENSMUSG00000021265	Slc25a29	protein_coding	12	108825873	solute carrier family 25 (mitochondrial carrier, palmitoylcarnitine transporter), member 29	SLC25A29	36.3446	1.77997	0.506675	3.51305	0.000442997	0.00412347
ENSMUSG00000017754	Pltp	protein_coding	2	164839518	phospholipid transfer protein	PLTP	228.344	1.77912	0.995471	1.78721	0.0739034	0.220801
ENSMUSG00000025738	Fbxl16	protein_coding	17	25809085	F-box and leucine-rich repeat protein 16	FBXL16	19.2518	1.77893	0.660011	2.69531	0.00703242	0.0391854
ENSMUSG00000106837	D630030B08Rik	TEC	5	67833350	RIKEN cDNA D630030B08 gene		57.6971	1.77778	0.666952	2.66553	0.00768663	0.0419924
ENSMUSG00000050132	Sarm1	protein_coding	11	78472330	sterile alpha and HEAT/Armadillo motif containing 1	SARM1	4.5522	1.77629	1.29635	1.37023	0.170616	0.38219
ENSMUSG00000052102	Gnpda1	protein_coding	18	38327558	glucosamine-6-phosphate deaminase 1	GNPDA1	110.411	1.77336	0.436093	4.06648	4.77296e-05	0.000613431
ENSMUSG00000100975	Gm28875	lincRNA	12	104925501	predicted gene 28875		6.24257	1.77321	1.37762	1.28716	0.198039	0.418611
ENSMUSG00000038872	Zfhx3	protein_coding	8	108703100	zinc finger homeobox 3	ZFHX3	436.293	1.77282	0.39458	4.49292	7.02529e-06	0.000113058
ENSMUSG00000065947	mt-Nd4l	protein_coding	MT	9877	mitochondrially encoded NADH dehydrogenase 4L	ND4L	143.048	1.77258	1.65655	1.07005	0.284599	0.521611
ENSMUSG00000092021	Gbp11	polymorphic_pseudogene	5	105323042	guanylate binding protein 11	GBP6	7.55836	1.7721	1.24901	1.4188	0.155957	0.36287
ENSMUSG00000042099	Kank3	protein_coding	17	33810520	KN motif and ankyrin repeat domains 3	KANK3	208.542	1.77182	0.349768	5.0657	4.06912e-07	8.81722e-06
ENSMUSG00000039760	Il22ra2	protein_coding	10	19621998	interleukin 22 receptor, alpha 2	IL22RA2	3.10084	1.77174	1.21609	1.45692	0.145139	0.346805
ENSMUSG00000020593	Lpin1	protein_coding	12	16535669	lipin 1	LPIN1	365.033	1.77148	0.504743	3.50968	0.000448647	0.00416776
ENSMUSG00000023959	Clic5	protein_coding	17	44188572	chloride intracellular channel 5	CLIC5	2820.92	1.77119	0.578629	3.06102	0.00220586	0.0157562
ENSMUSG00000029428	Stx2	protein_coding	5	128984557	syntaxin 2	STX2	137.251	1.77118	0.538996	3.28607	0.00101596	0.00832897
ENSMUSG00000036570	Fxyd1	protein_coding	7	31051678	FXYD domain-containing ion transport regulator 1	FXYD1	238.621	1.77067	1.09638	1.61502	0.106306	0.282698
ENSMUSG00000038517	Tbkbp1	protein_coding	11	97136171	TBK1 binding protein 1	TBKBP1	54.053	1.77048	0.4674	3.78794	0.000151901	0.0016592
ENSMUSG00000028545	Bend5	protein_coding	4	111415006	BEN domain containing 5	BEND5	38.3114	1.76957	0.844309	2.09588	0.036093	0.134183
ENSMUSG00000020092	Pald1	protein_coding	10	61319657	phosphatase domain containing, paladin 1	PALD1	168.954	1.769	0.78694	2.24794
ENSMUSG00000103983	Gm20045	lincRNA	1	171320601	predicted gene, 20045		37.247	1.76857	0.617501	2.86408	0.00418224	0.0261828
ENSMUSG00000050395	Tnfsf15	protein_coding	4	63727084	tumor necrosis factor (ligand) superfamily, member 15	TNFSF15	83.7451	1.76793	0.913956	1.93437	0.0530682	0.176516
ENSMUSG00000024990	Rbp4	protein_coding	19	38116620	retinol binding protein 4, plasma	RBP4	99.5317	1.7679	0.435958	4.0552	5.00904e-05	0.000636772
ENSMUSG00000103047	Gm37310	TEC	15	8652106	predicted gene, 37310		7.06084	1.76718	0.916682	1.9278	0.0538796	0.178188
ENSMUSG00000022018	Rgcc	protein_coding	14	79288756	regulator of cell cycle	RGCC	1686.35	1.76611	0.617761	2.85888	0.00425137	0.0265356
ENSMUSG00000091615	Gm17044	processed_pseudogene	15	10525623	predicted gene 17044		5.92036	1.76593	0.921823	1.91569	0.0554047	0.18148
ENSMUSG00000025648	Pfkfb4	protein_coding	9	108991778	6-phosphofructo-2-kinase/fructose-2,6-biphosphatase 4	PFKFB4	825.134	1.76592	0.730595	2.41709	0.015645	0.0724523
ENSMUSG00000002020	Ltbp2	protein_coding	12	84783212	latent transforming growth factor beta binding protein 2	LTBP2	128.59	1.76484	0.876291	2.01399	0.0440108	0.154962
ENSMUSG00000022610	Mapk12	protein_coding	15	89130585	mitogen-activated protein kinase 12	MAPK12	188.063	1.76475	0.776011	2.27414	0.0229578	0.0963229
ENSMUSG00000090665	Gad1-ps	protein_coding	10	99443730	glutamate decarboxylase 1, pseudogene		3.19464	1.76353	1.48988	1.18367	0.236542	0.466548
ENSMUSG00000019823	Mical1	protein_coding	10	41476314	microtubule associated monooxygenase, calponin and LIM domain containing 1	MICAL1	313.887	1.76205	0.755481	2.33235	0.0196822	0.0862312
ENSMUSG00000090098	Alms1-ps2	transcribed_unprocessed_pseudogene	6	85774393	Alstrom syndrome 1, pseudogene 2		6.78373	1.76161	1.41811	1.24222	0.214155	0.438968
ENSMUSG00000042451	Mybph	protein_coding	1	134193448	myosin binding protein H	MYBPH	140.551	1.758	1.19	1.47731
ENSMUSG00000027750	Postn	protein_coding	3	54361109	periostin, osteoblast specific factor	POSTN	5785.59	1.75776	0.821001	2.141	0.0322741	0.124157
ENSMUSG00000037032	Apbb1	protein_coding	7	105558483	amyloid beta (A4) precursor protein-binding, family B, member 1	APBB1	372.642	1.75721	0.453334	3.8762	0.000106102	0.00122249
ENSMUSG00000024354	Slc23a1	protein_coding	18	35614604	solute carrier family 23 (nucleobase transporters), member 1	SLC23A1	44.4284	1.75646	0.823895	2.1319	0.0330148	0.126124
ENSMUSG00000107814	Gm35876	processed_pseudogene	6	147028001	predicted gene, 35876		4.13614	1.75596	1.24251	1.41324	0.157584	0.364616
ENSMUSG00000024421	Lama3	protein_coding	18	12333819	laminin, alpha 3	LAMA3	1090.41	1.75578	0.563854	3.1139	0.00184632	0.0136828
ENSMUSG00000033917	Gde1	protein_coding	7	118688545	glycerophosphodiester phosphodiesterase 1	GDE1	2853.94	1.75441	0.395507	4.43586	9.17051e-06	0.000142833
ENSMUSG00000070031	Sp140	protein_coding	1	85600378	Sp140 nuclear body protein	SP140	210.441	1.75367	0.332886	5.26809	1.37851e-07	3.30914e-06
ENSMUSG00000033904	Ccp110	protein_coding	7	118712552	centriolar coiled coil protein 110	CCP110	516.99	1.75269	0.345171	5.07773	3.81969e-07	8.30561e-06
ENSMUSG00000102483	Gm7068	unprocessed_pseudogene	1	177808550	predicted gene 7068	C1orf101	5.37519	1.75219	1.18687	1.47631	0.13986	0.338393
ENSMUSG00000039239	Tgfb2	protein_coding	1	186622792	transforming growth factor, beta 2	TGFB2	139.867	1.75086	0.511869	3.42052	0.000625007	0.00551563
ENSMUSG00000055748	Gsdmc4	protein_coding	15	63891264	gasdermin C4	GSDMC	41.3732	1.75075	1.1509	1.52121
ENSMUSG00000051279	Gdf6	protein_coding	4	9844372	growth differentiation factor 6	GDF6	7.00499	1.75057	1.3806	1.26797	0.204807	0.427778
ENSMUSG00000089769	Gm16574	processed_pseudogene	17	12818793	predicted gene 16574		6.24816	1.75052	0.817231	2.14202	0.032192	0.124045
ENSMUSG00000040640	Erc2	protein_coding	14	27622428	ELKS/RAB6-interacting/CAST family member 2	ERC2	10.3797	1.75002	1.12815	1.55122	0.120848	0.308368
ENSMUSG00000038576	Susd4	protein_coding	1	182763860	sushi domain containing 4	SUSD4	76.7634	1.74913	0.640904	2.72917	0.00634946	0.0364665
ENSMUSG00000005413	Hmox1	protein_coding	8	75093621	heme oxygenase 1	HMOX1	810.115	1.74707	0.687398	2.54157	0.0110356	0.0554451
ENSMUSG00000024806	Mlana	protein_coding	19	29697921	melan-A	MLANA	11.0968	1.74574	0.801742	2.17744	0.029448	0.116349
ENSMUSG00000063193	Cd300lb	protein_coding	11	114922781	CD300 molecule like family member B	CD300LB	27.5748	1.74441	1.07431	1.62375
ENSMUSG00000037196	Pacrg	protein_coding	17	10403012	PARK2 co-regulated	PACRG	23.7802	1.74412	0.514166	3.39214	0.000693497	0.00603462
ENSMUSG00000034910	Pygo1	protein_coding	9	72925645	pygopus 1	PYGO1	123.13	1.74343	0.590647	2.95173	0.00316003	0.0210518
ENSMUSG00000011267	Zfp296	protein_coding	7	19577287	zinc finger protein 296	ZNF296	31.8945	1.74323	0.828919	2.10301	0.0354647	0.132638
ENSMUSG00000028289	Epha7	protein_coding	4	28813131	Eph receptor A7	EPHA7	487.861	1.74281	0.592508	2.94141	0.00326717	0.0215963
ENSMUSG00000049588	Ccdc69	protein_coding	11	55049731	coiled-coil domain containing 69	CCDC69	55.3169	1.74275	0.814425	2.13985	0.0323668	0.124385
ENSMUSG00000015709	Arnt2	protein_coding	7	84246278	aryl hydrocarbon receptor nuclear translocator 2	ARNT2	31.4131	1.74112	1.02763	1.69431
ENSMUSG00000093575	Gm20695	protein_coding	16	3884648	predicted gene 20695		8.54656	1.7409	1.33176	1.30722	0.191138	0.410144
ENSMUSG00000030849	Fgfr2	protein_coding	7	130162451	fibroblast growth factor receptor 2	FGFR2	4149.7	1.74005	0.56884	3.05895	0.00222116	0.0158263
ENSMUSG00000081574	Gm14429	unprocessed_pseudogene	2	177852152	predicted gene 14429		5.39608	1.73939	0.924297	1.88185	0.0598568	0.191566
ENSMUSG00000025352	Gdf11	protein_coding	10	128882295	growth differentiation factor 11	GDF11	20.5686	1.73793	0.748766	2.32107	0.0202832	0.0880447
ENSMUSG00000055485	Soga1	protein_coding	2	157015799	suppressor of glucose, autophagy associated 1	SOGA1	212.161	1.73762	0.561882	3.0925	0.0019848	0.0144757
ENSMUSG00000043999	Gpr75	protein_coding	11	30885358	G protein-coupled receptor 75	GPR75	4.07895	1.73697	1.19017	1.45943	0.144448	0.345541
ENSMUSG00000092083	Kcnb2	protein_coding	1	15287254	potassium voltage gated channel, Shab-related subfamily, member 2	KCNB2	17.467	1.73691	1.0951	1.58608	0.112722	0.294441
ENSMUSG00000062980	Cped1	protein_coding	6	21985916	cadherin-like and PC-esterase domain containing 1	CPED1	417.127	1.7365	0.851973	2.03821	0.0415286	0.148885
ENSMUSG00000034810	Scn7a	protein_coding	2	66673425	sodium channel, voltage-gated, type VII, alpha	SCN7A	673.485	1.73644	0.868056	2.00038	0.0454594	0.15851
ENSMUSG00000022092	Ppp3cc	protein_coding	14	70217898	protein phosphatase 3, catalytic subunit, gamma isoform	PPP3CC	113.11	1.73631	0.356722	4.8674	1.13074e-06	2.20029e-05
ENSMUSG00000031997	Trpc6	protein_coding	9	8544142	transient receptor potential cation channel, subfamily C, member 6	TRPC6	30.2632	1.73526	0.900946	1.92605	0.0540987	0.178547
ENSMUSG00000021913	Ogdhl	protein_coding	14	32322019	oxoglutarate dehydrogenase-like	OGDHL	4.09484	1.7351	1.09807	1.58013	0.114077	0.296942
ENSMUSG00000073490	Ifi207	protein_coding	1	173723430	interferon activated gene 207	IFI16	83.1485	1.73427	1.02533	1.69142	0.0907575	0.253915
ENSMUSG00000027330	Cdc25b	protein_coding	2	131186949	cell division cycle 25B	CDC25B	298.517	1.73386	0.195305	8.87767	6.82743e-19	8.45516e-17
ENSMUSG00000049811	Fam161a	protein_coding	11	23007531	family with sequence similarity 161, member A	FAM161A	34.1161	1.7333	0.631453	2.74494	0.00605224	0.0351154
ENSMUSG00000028681	Ptch2	protein_coding	4	117096075	patched 2	PTCH2	8.40475	1.73293	1.28591	1.34763	0.177778	0.391849
ENSMUSG00000042182	Bend6	protein_coding	1	33852052	BEN domain containing 6	BEND6	18.472	1.73183	0.990765	1.74797	0.0804688	0.234073
ENSMUSG00000070529	Wfdc10	protein_coding	2	164656046	WAP four-disulfide core domain 10		3.25918	1.73165	1.70923	1.01312
ENSMUSG00000091514	Gm17484	lincRNA	8	25754480	predicted gene, 17484		9.6116	1.73164	1.03552	1.67224	0.0944769	0.261144
ENSMUSG00000005220	Corin	protein_coding	5	72300025	corin	CORIN	13.1106	1.73081	0.737112	2.3481	0.0188692	0.0833974
ENSMUSG00000071347	C1qtnf9	protein_coding	14	60768134	C1q and tumor necrosis factor related protein 9	C1QTNF9	14.9029	1.73013	0.789144	2.19242	0.0283494	0.113156
ENSMUSG00000019890	Nts	protein_coding	10	102481760	neurotensin	NTS	6.06607	1.7301	1.47231	1.17509	0.239959	0.47046
ENSMUSG00000036766	Dner	protein_coding	1	84369839	delta/notch-like EGF repeat containing	DNER	22.5739	1.73005	1.3009	1.32988	0.183556	0.399966
ENSMUSG00000054932	Afp	protein_coding	5	90490737	alpha fetoprotein	AFP	23.2842	1.72974	0.818658	2.1129	0.0346095	0.13042
ENSMUSG00000027204	Fbn1	protein_coding	2	125300594	fibrillin 1	FBN1	3822.28	1.72962	0.915136	1.89001	0.058756	0.188949
ENSMUSG00000040219	Ttc12	protein_coding	9	49436963	tetratricopeptide repeat domain 12	TTC12	49.755	1.72961	0.544474	3.17667	0.00148977	0.0114645
ENSMUSG00000031871	Cdh5	protein_coding	8	104101625	cadherin 5	CDH5	95.7456	1.72946	0.877151	1.97168	0.0486456	0.166182
ENSMUSG00000022504	Ciita	protein_coding	16	10488178	class II transactivator	CIITA	410.517	1.72938	0.235521	7.34278	2.09205e-13	1.27431e-11
ENSMUSG00000055827	Gsdmc3	protein_coding	15	63857724	gasdermin C3	GSDMC	13.4551	1.72923	1.16295	1.48694	0.13703	0.334077
ENSMUSG00000045930	Clec14a	protein_coding	12	58264720	C-type lectin domain family 14, member a	CLEC14A	60.7448	1.72912	0.829689	2.08405	0.0371554	0.136773
ENSMUSG00000085936	2610307P16Rik	processed_transcript	13	28460034	RIKEN cDNA 2610307P16 gene		26.0412	1.72835	0.570847	3.0277	0.00246426	0.0171371
ENSMUSG00000074364	Ehd2	protein_coding	7	15946958	EH-domain containing 2	EHD2	812.516	1.72769	0.479619	3.60221	0.000315522	0.00309887
ENSMUSG00000026610	Esrrg	protein_coding	1	187608791	estrogen-related receptor gamma	ESRRG	389.471	1.72756	1.01439	1.70305	0.0885589	0.249819
ENSMUSG00000036523	Greb1	protein_coding	12	16670615	gene regulated by estrogen in breast cancer protein	GREB1	43.4413	1.72751	0.464532	3.71881	0.00020016	0.00210517
ENSMUSG00000086040	Wipf3	protein_coding	6	54429603	WAS/WASL interacting protein family, member 3	WIPF3	42.61	1.72727	0.673049	2.56634	0.0102779	0.0524411
ENSMUSG00000040592	Cd79b	protein_coding	11	106311341	CD79B antigen	CD79B	114.026	1.72632	0.468056	3.68827	0.000225781	0.00232192
ENSMUSG00000022831	Hcls1	protein_coding	16	36934983	hematopoietic cell specific Lyn substrate 1	HCLS1	184.522	1.72516	0.697947	2.47176
ENSMUSG00000024669	Cd5	protein_coding	19	10718143	CD5 antigen	CD5	16.9273	1.72487	1.53229	1.12568	0.260299	0.494045
ENSMUSG00000025867	Cplx2	protein_coding	13	54371349	complexin 2	CPLX2	49.5924	1.72474	0.640393	2.69326	0.0070758	0.0393685
ENSMUSG00000051590	Map3k19	protein_coding	1	127815253	mitogen-activated protein kinase kinase kinase 19	MAP3K19	7.27403	1.72442	1.18807	1.45145	0.146655	0.349134
ENSMUSG00000061684	Rpl21-ps8	processed_pseudogene	18	82523544	ribosomal protein L21, pseudogene 8		102.091	1.72395	1.21991	1.41317	0.157605	0.364618
ENSMUSG00000049281	Scn3b	protein_coding	9	40269217	sodium channel, voltage-gated, type III, beta	SCN3B	32.942	1.72341	0.855673	2.0141	0.0439989	0.154949
ENSMUSG00000024621	Csf1r	protein_coding	18	61105572	colony stimulating factor 1 receptor	CSF1R	477.707	1.72195	0.896213	1.92136	0.0546858	0.179849
ENSMUSG00000029167	Ppargc1a	protein_coding	5	51454250	peroxisome proliferative activated receptor, gamma, coactivator 1 alpha	PPARGC1A	153.484	1.7217	0.427412	4.0282	5.62063e-05	0.00070399
ENSMUSG00000048373	Fgfbp1	protein_coding	5	43978858	fibroblast growth factor binding protein 1	FGFBP1	538.642	1.72169	0.438662	3.92487	8.67752e-05	0.00102572
ENSMUSG00000057037	Cfhr1	protein_coding	1	139547053	complement factor H-related 1	CFHR1	2.40579	1.72134	1.30911	1.3149	0.188544
ENSMUSG00000031660	Brd7	protein_coding	8	88331039	bromodomain containing 7	BRD7	1717.89	1.72114	0.334885	5.1395	2.75464e-07	6.2363e-06
ENSMUSG00000042686	Jph1	protein_coding	1	16964560	junctophilin 1	JPH1	113.563	1.7209	0.970162	1.77382	0.0760924	0.225468
ENSMUSG00000099974	Bcl2a1d	protein_coding	9	88723285	B cell leukemia/lymphoma 2 related protein A1d	BCL2A1	90.4132	1.7201	0.970254	1.77283	0.0762568	0.225669
ENSMUSG00000001496	Nkx2-1	protein_coding	12	56531958	NK2 homeobox 1	NKX2-1	468.953	1.71984	0.260864	6.59286	4.31443e-11	1.94879e-09
ENSMUSG00000047591	Mafa	protein_coding	15	75746843	v-maf musculoaponeurotic fibrosarcoma oncogene family, protein A (avian)	MAFA	3.77585	1.71977	1.52779	1.12566	0.260311	0.494045
ENSMUSG00000026107	Nabp1	protein_coding	1	51465862	nucleic acid binding protein 1	NABP1	1151.42	1.71939	0.337469	5.09496	3.48806e-07	7.70091e-06
ENSMUSG00000096775	Gm5796	protein_coding	14	4023941	predicted gene 5796		4.5351	1.71931	1.5983	1.07571	0.282057	0.518222
ENSMUSG00000097415	AU020206	lincRNA	7	75769038	expressed sequence AU020206		17.3864	1.71923	0.995166	1.72758	0.0840634	0.240917
ENSMUSG00000038692	Hoxb4	protein_coding	11	96318267	homeobox B4	HOXB4	14.0591	1.71905	1.11176	1.54623	0.122048	0.309927
ENSMUSG00000033083	Tbc1d4	protein_coding	14	101442360	TBC1 domain family, member 4	TBC1D4	308.198	1.71889	0.355136	4.84011	1.2977e-06	2.48383e-05
ENSMUSG00000096945	Gm26546	lincRNA	10	88379244	predicted gene, 26546		30.3039	1.71884	0.448931	3.82874	0.000128802	0.00143796
ENSMUSG00000035778	Ggta1	protein_coding	2	35400179	glycoprotein galactosyltransferase alpha 1, 3	GGTA1P	264.202	1.7171	0.861382	1.99343
ENSMUSG00000100215	Gm8292	processed_pseudogene	1	55335401	predicted gene 8292		1.67124	1.71662	1.69494	1.01279	0.31116
ENSMUSG00000056492	Adgrf5	protein_coding	17	43389466	adhesion G protein-coupled receptor F5	ADGRF5	5365.79	1.71656	0.432048	3.97308	7.0948e-05	0.000864318
ENSMUSG00000002617	Zfp40	protein_coding	17	23173869	zinc finger protein 40		132.248	1.7158	0.426603	4.022	5.77069e-05	0.000719893
ENSMUSG00000032035	Ets1	protein_coding	9	32636221	E26 avian leukemia oncogene 1, 5' domain	ETS1	335.563	1.71543	0.633722	2.70691	0.00679119	0.0381941
ENSMUSG00000050122	Vwa3b	protein_coding	1	37026596	von Willebrand factor A domain containing 3B	VWA3B	12.6066	1.7142	0.896687	1.9117	0.0559141	0.182668
ENSMUSG00000040289	Hey1	protein_coding	3	8663359	hairy/enhancer-of-split related with YRPW motif 1	HEY1	14.7527	1.71378	1.13343	1.51203	0.130527	0.32312
ENSMUSG00000038679	Trps1	protein_coding	15	50654752	trichorhinophalangeal syndrome I (human)	TRPS1	291.723	1.71339	0.903431	1.89653	0.05789	0.187097
ENSMUSG00000055254	Ntrk2	protein_coding	13	58806596	neurotrophic tyrosine kinase, receptor, type 2	NTRK2	147.416	1.71286	0.987737	1.73413	0.0828952	0.238851
ENSMUSG00000102692	Dchs2	protein_coding	3	83127948	dachsous 2 (Drosophila)	DCHS2	44.9475	1.71283	1.28515	1.33279	0.182602	0.398786
ENSMUSG00000089672							304.086	1.71262	0.944363	1.81352	0.0697517	0.212272
ENSMUSG00000037025	Foxa2	protein_coding	2	148042877	forkhead box A2	FOXA2	356.359	1.71212	0.66796	2.5632	0.0103712	0.0527876
ENSMUSG00000030306	Tmtc1	protein_coding	6	148232430	transmembrane and tetratricopeptide repeat containing 1	TMTC1	188.94	1.71178	0.76516	2.23715	0.0252764	0.103678
ENSMUSG00000104037	Gm37776	TEC	3	65678386	predicted gene, 37776		5.99435	1.71142	1.05636	1.62011	0.10521	0.280739
ENSMUSG00000045932	Ifit2	protein_coding	19	34550694	interferon-induced protein with tetratricopeptide repeats 2	IFIT2	137.796	1.71115	0.47176	3.62716	0.000286554	0.00284424
ENSMUSG00000033249	Hsf4	protein_coding	8	105269801	heat shock transcription factor 4	HSF4	42.6326	1.70963	0.523473	3.26594	0.00109101	0.00883671
ENSMUSG00000020908	Myh3	protein_coding	11	67078300	myosin, heavy polypeptide 3, skeletal muscle, embryonic	MYH3	6.36921	1.7093	1.322	1.29296	0.196025	0.416127
ENSMUSG00000027579	Srms	protein_coding	2	181205562	src-related kinase lacking C-terminal regulatory tyrosine and N-terminal myristylation sites	SRMS	22.5165	1.70921	1.0515	1.62549	0.104058	0.27886
ENSMUSG00000029130	Rnf32	protein_coding	5	29195992	ring finger protein 32	RNF32	22.467	1.70876	0.536085	3.18748	0.00143516	0.0111175
ENSMUSG00000002504	Slc9a3r2	protein_coding	17	24639282	solute carrier family 9 (sodium/hydrogen exchanger), member 3 regulator 2	SLC9A3R2	743.372	1.70831	0.335358	5.09398	3.50627e-07	7.72287e-06
ENSMUSG00000100510	AV026068	processed_transcript	8	57304265	expressed sequence AV026068		26.5209	1.70821	1.0542	1.62038	0.10515	0.28062
ENSMUSG00000006574	Slc4a1	protein_coding	11	102348824	solute carrier family 4 (anion exchanger), member 1	SLC4A1	28.8697	1.70813	1.49943	1.13919	0.254625	0.487451
ENSMUSG00000055805	Fmnl1	protein_coding	11	103171107	formin-like 1	FMNL1	84.7665	1.70717	1.08015	1.5805	0.113993	0.29689
ENSMUSG00000023993	Treml1	protein_coding	17	48359916	triggering receptor expressed on myeloid cells-like 1	TREML1	2.58374	1.707	1.5644	1.09115	0.275205
ENSMUSG00000055866	Per2	protein_coding	1	91415982	period circadian clock 2	PER2	333.466	1.70677	0.242755	7.03083	2.05307e-12	1.08453e-10
ENSMUSG00000096847	Tmem151b	protein_coding	17	45541940	transmembrane protein 151B	TMEM151B	7.55046	1.70612	0.982192	1.73706	0.0823774	0.237866
ENSMUSG00000091898	Tnnc1	protein_coding	14	31208312	troponin C, cardiac/slow skeletal	TNNC1	5.30388	1.70551	1.00664	1.69426	0.0902165	0.252931
ENSMUSG00000024677	Ms4a6b	protein_coding	19	11516512	membrane-spanning 4-domains, subfamily A, member 6B	MS4A6A	97.0258	1.7039	0.942582	1.80769	0.0706546	0.214278
ENSMUSG00000085303	Gm16751	antisense	2	160840836	predicted gene, 16751		4.81608	1.70384	0.932853	1.82648	0.0677773	0.208261
ENSMUSG00000022514	Il1rap	protein_coding	16	26581704	interleukin 1 receptor accessory protein	IL1RAP	216.223	1.70254	0.485584	3.50618	0.000454595	0.00421255
ENSMUSG00000003378	Grik5	protein_coding	7	25009849	glutamate receptor, ionotropic, kainate 5 (gamma 2)	GRIK5	73.6912	1.70237	0.597945	2.84704	0.00441278	0.0273876
ENSMUSG00000038011	Dnah10	protein_coding	5	124725085	dynein, axonemal, heavy chain 10	DNAH10	27.7081	1.70187	1.11313	1.5289	0.126289	0.316361
ENSMUSG00000032443	Zcwpw2	transcribed_unprocessed_pseudogene	9	117876000	zinc finger, CW type with PWWP domain 2	ZCWPW2	11.5847	1.70026	0.755308	2.25108	0.0243803	0.100709
ENSMUSG00000028937	Acot7	protein_coding	4	152178134	acyl-CoA thioesterase 7	ACOT7	880.791	1.69986	0.219869	7.73125	1.065e-14	7.97994e-13
ENSMUSG00000096957	E230013L22Rik	bidirectional_promoter_lncRNA	8	11477929	RIKEN cDNA E230013L22 gene		12.3084	1.69977	0.795198	2.13754	0.032554	0.124976
ENSMUSG00000074004	B3gnt6	protein_coding	7	98192417	UDP-GlcNAc:betaGal beta-1,3-N-acetylglucosaminyltransferase 6 (core 3 synthase)	B3GNT6	6.33312	1.69888	0.924698	1.83723	0.0661759	0.20473
ENSMUSG00000070345	Hsf5	protein_coding	11	87617164	heat shock transcription factor family member 5	HSF5	4.2528	1.69886	1.04102	1.63193	0.102695	0.276754
ENSMUSG00000078963	Hsbp1l1	protein_coding	18	80229758	heat shock factor binding protein 1-like 1	HSBP1L1	52.587	1.69748	0.741692	2.28866	0.0220993	0.0936876
ENSMUSG00000023132	Gzma	protein_coding	13	113093825	granzyme A	GZMA	5.64963	1.69588	1.33553	1.26982	0.20415	0.426786
ENSMUSG00000028494	Plin2	protein_coding	4	86648386	perilipin 2	PLIN2	2216.6	1.69531	0.562876	3.01186	0.00259649	0.0179366
ENSMUSG00000026809	Spaca9	protein_coding	2	28692080	sperm acrosome associated 9	SPACA9	8.60667	1.69473	1.01881	1.66343	0.0962255	0.26462
ENSMUSG00000055538	Zcchc24	protein_coding	14	25711642	zinc finger, CCHC domain containing 24	ZCCHC24	326.501	1.69438	0.971489	1.74411	0.0811397	0.235425
ENSMUSG00000031736	Crnde	processed_transcript	8	92326033	colorectal neoplasia differentially expressed (non-protein coding)		104.193	1.69394	0.429147	3.94724	7.90589e-05	0.000947086
ENSMUSG00000068323	Slc4a5	protein_coding	6	83219828	solute carrier family 4, sodium bicarbonate cotransporter, member 5	SLC4A5	81.5087	1.69275	0.491389	3.44484	0.000571406	0.00511993
ENSMUSG00000037685	Atp8a1	protein_coding	5	67618140	ATPase, aminophospholipid transporter (APLT), class I, type 8A, member 1	ATP8A1	7558.28	1.69271	0.397749	4.25572	2.0838e-05	0.000295877
ENSMUSG00000007039	Ddah2	protein_coding	17	35059035	dimethylarginine dimethylaminohydrolase 2	DDAH2	283.179	1.69254	0.584646	2.89499	0.00379176	0.0242912
ENSMUSG00000020660	Pomc	protein_coding	12	3954951	pro-opiomelanocortin-alpha	POMC	2.4317	1.69251	1.49109	1.13508	0.256341
ENSMUSG00000046329	Slc25a23	protein_coding	17	57043711	solute carrier family 25 (mitochondrial carrier; phosphate carrier), member 23	SLC25A23	227.553	1.69127	0.418467	4.04159	5.30906e-05	0.000668549
ENSMUSG00000023094	Msrb2	protein_coding	2	19371440	methionine sulfoxide reductase B2	MSRB2	116.547	1.69105	0.392144	4.31233	1.61545e-05	0.000236029
ENSMUSG00000022469	Rapgef3	protein_coding	15	97744770	Rap guanine nucleotide exchange factor (GEF) 3	RAPGEF3	52.9118	1.691	0.581794	2.90653	0.00365466	0.0235663
ENSMUSG00000024901	Peli3	protein_coding	19	4930651	pellino 3	PELI3	27.1803	1.69014	0.622853	2.71355	0.00665667	0.0376755
ENSMUSG00000000094	Tbx4	protein_coding	11	85886422	T-box 4	TBX4	14.91	1.69008	1.05146	1.60737	0.107973	0.285989
ENSMUSG00000039105	Atp6v1g1	protein_coding	4	63544772	ATPase, H+ transporting, lysosomal V1 subunit G1	ATP6V1G1	2421.96	1.6893	0.311004	5.43178	5.57951e-08	1.44912e-06
ENSMUSG00000084838	Gm10241	processed_pseudogene	16	20176727	predicted pseudogene 10241		14.7528	1.68892	1.53267	1.10195	0.270484	0.504896
ENSMUSG00000032925	Itgbl1	protein_coding	14	123659971	integrin, beta-like 1	ITGBL1	95.1595	1.6874	0.956128	1.76483	0.0775931	0.228107
ENSMUSG00000073421	H2-Ab1	protein_coding	17	34263209	histocompatibility 2, class II antigen A, beta 1	HLA-DQB1	3894.91	1.68734	0.293502	5.74898	8.97818e-09	2.7211e-07
ENSMUSG00000056429	Tgoln1	protein_coding	6	72608432	trans-golgi network protein		12279.2	1.68692	0.466091	3.61929	0.000295414	0.00291979
ENSMUSG00000026921	Egfl7	protein_coding	2	26580014	EGF-like domain 7	EGFL7	109.429	1.68683	0.736845	2.28927	0.0220638	0.0935799
ENSMUSG00000019124	Scrn1	protein_coding	6	54501173	secernin 1	SCRN1	162.356	1.68644	0.907779	1.85776	0.063203	0.198705
ENSMUSG00000028641	P3h1	protein_coding	4	119232915	prolyl 3-hydroxylase 1	P3H1	128.602	1.68589	0.548255	3.075	0.00210502	0.015175
ENSMUSG00000003948	Mmd	protein_coding	11	90249456	monocyte to macrophage differentiation-associated	MMD	260.389	1.68414	0.439109	3.83535	0.000125386	0.00140909
ENSMUSG00000022901	Cd86	protein_coding	16	36603869	CD86 antigen	CD86	64.5977	1.68382	0.840271	2.00391	0.0450801	0.157604
ENSMUSG00000064065	Ipcef1	protein_coding	10	6885796	interaction protein for cytohesin exchange factors 1	IPCEF1	17.4959	1.68363	0.887195	1.8977	0.0577355	0.186646
ENSMUSG00000034987	Hrh2	protein_coding	13	54192129	histamine receptor H2	HRH2	32.9616	1.68306	0.939422	1.79159	0.0731979	0.219713
ENSMUSG00000029204	Rhoh	protein_coding	5	65861213	ras homolog family member H	RHOH	25.3106	1.68277	0.961658	1.74986	0.0801422	0.233472
ENSMUSG00000035093	Secisbp2l	protein_coding	2	125736986	SECIS binding protein 2-like	SECISBP2L	3362.23	1.68271	0.324212	5.19015	2.10127e-07	4.83914e-06
ENSMUSG00000055980	Irs1	protein_coding	1	82233101	insulin receptor substrate 1	IRS1	512.561	1.68228	0.413499	4.0684	4.73372e-05	0.000609646
ENSMUSG00000051747	Ttn	protein_coding	2	76703980	titin	TTN	16456.7	1.68194	1.2397	1.35673
ENSMUSG00000100181							3.71324	1.6819	1.13669	1.47965	0.138967	0.337097
ENSMUSG00000054589	Gm9949	protein_coding	18	62180126	predicted gene 9949		5.00346	1.68185	1.09557	1.53513	0.124751	0.314188
ENSMUSG00000021903	Galnt15	protein_coding	14	32028989	UDP-N-acetyl-alpha-D-galactosamine:polypeptide N-acetylgalactosaminyltransferase 15	GALNT15	213.125	1.68104	0.938918	1.7904	0.0733901	0.219829
ENSMUSG00000086052	Gm11802	antisense	4	6688169	predicted gene 11802		0.890255	1.6806	1.70532	0.985499
ENSMUSG00000105432	Gm43218	IG_V_gene	6	70240427	predicted gene 43218		0.890255	1.6806	1.70532	0.985499
ENSMUSG00000040003	Magi2	protein_coding	5	19227036	membrane associated guanylate kinase, WW and PDZ domain containing 2	MAGI2	43.9196	1.68002	0.656442	2.55928	0.0104888	0.0532065
ENSMUSG00000045404	Kcnk13	protein_coding	12	99964499	potassium channel, subfamily K, member 13	KCNK13	9.04129	1.67946	1.33417	1.2588	0.208101	0.431779
ENSMUSG00000005360	Slc1a3	protein_coding	15	8634124	solute carrier family 1 (glial high affinity glutamate transporter), member 3	SLC1A3	209.958	1.67929	0.461679	3.63736	0.000275444	0.00274856
ENSMUSG00000103364	Gm38157	TEC	1	34032100	predicted gene, 38157		3.33154	1.6792	1.31889	1.27319	0.202951	0.425549
ENSMUSG00000001918	Slc1a5	protein_coding	7	16781340	solute carrier family 1 (neutral amino acid transporter), member 5	SLC1A5	1284.39	1.67897	0.169096	9.92912	3.10998e-23	6.39083e-21
ENSMUSG00000023274	Cd4	protein_coding	6	124864692	CD4 antigen	CD4	20.7412	1.67891	1.00735	1.66667	0.09558	0.263465
ENSMUSG00000023336	Wfdc1	protein_coding	8	119666365	WAP four-disulfide core domain 1	WFDC1	238.296	1.67754	0.604729	2.77404	0.00553647	0.0327944
ENSMUSG00000081340	Gm12275	processed_pseudogene	11	62304864	predicted gene 12275		1.90728	1.67726	1.53388	1.09347	0.274186
ENSMUSG00000064061	Dzip3	protein_coding	16	48924232	DAZ interacting protein 3, zinc finger	DZIP3	284.659	1.6772	0.421826	3.97605	7.00687e-05	0.000855277
ENSMUSG00000001240	Ramp2	protein_coding	11	101246028	receptor (calcitonin) activity modifying protein 2	RAMP2	68.2371	1.67694	1.02162	1.64146	0.100703	0.273038
ENSMUSG00000037664	Cdkn1c	protein_coding	7	143458339	cyclin-dependent kinase inhibitor 1C (P57)	CDKN1C	131.061	1.67678	0.406405	4.12589	3.69299e-05	0.000490475
ENSMUSG00000105803	Gm43526	TEC	3	157071744	predicted gene 43526		2.89697	1.67625	1.64809	1.01709	0.309112	0.549155
ENSMUSG00000047747	Rnf150	protein_coding	8	82863356	ring finger protein 150	RNF150	165.344	1.67602	0.552394	3.03411	0.00241248	0.0168648
ENSMUSG00000059479	B3gnt8	protein_coding	7	25626654	UDP-GlcNAc:betaGal beta-1,3-N-acetylglucosaminyltransferase 8	B3GNT8	15.1546	1.6751	1.18371	1.41512	0.157032	0.364022
ENSMUSG00000046470	Sox18	protein_coding	2	181669836	SRY (sex determining region Y)-box 18	SOX18	9.89598	1.67469	1.22697	1.3649	0.172285	0.384361
ENSMUSG00000107876	Gm43936	lincRNA	6	86493216	predicted gene, 43936		2.10466	1.67406	1.3959	1.19927	0.230421
ENSMUSG00000086464	Gm15835	sense_intronic	16	4777743	predicted gene 15835		3.06365	1.67342	1.15455	1.44941	0.147222	0.34995
ENSMUSG00000054435	Gimap4	protein_coding	6	48684549	GTPase, IMAP family member 4	GIMAP4	48.4414	1.67305	0.827932	2.02076	0.0433046	0.153225
ENSMUSG00000026288	Inpp5d	protein_coding	1	87620312	inositol polyphosphate-5-phosphatase D	INPP5D	168.134	1.67304	0.943457	1.77331
ENSMUSG00000028341	Nr4a3	protein_coding	4	48045153	nuclear receptor subfamily 4, group A, member 3	NR4A3	381.686	1.6725	0.486995	3.43433	0.00059401	0.00529708
ENSMUSG00000102037	Bcl2a1a	protein_coding	9	88956900	B cell leukemia/lymphoma 2 related protein A1a	BCL2A1	92.4062	1.67199	0.892267	1.87387	0.0609485	0.194219
ENSMUSG00000020878	Lrrc46	protein_coding	11	97034602	leucine rich repeat containing 46	LRRC46	4.04911	1.67093	1.26513	1.32076	0.186581	0.403768
ENSMUSG00000036086	Zranb3	protein_coding	1	127954184	zinc finger, RAN-binding domain containing 3	ZRANB3	112.557	1.66864	0.634282	2.63076	0.00851943	0.0453765
ENSMUSG00000019846	Lama4	protein_coding	10	38965515	laminin, alpha 4	LAMA4	769.158	1.66819	0.941894	1.7711	0.0765435	0.226124
ENSMUSG00000025790	Slco3a1	protein_coding	7	74275419	solute carrier organic anion transporter family, member 3a1	SLCO3A1	308.049	1.66815	0.343703	4.85345	1.21329e-06	2.33903e-05
ENSMUSG00000017400	Stac2	protein_coding	11	98036623	SH3 and cysteine rich domain 2	STAC2	5.02147	1.66807	1.53776	1.08474	0.278038	0.513715
ENSMUSG00000024451	Arap3	protein_coding	18	37972624	ArfGAP with RhoGAP domain, ankyrin repeat and PH domain 3	ARAP3	41.3901	1.66805	0.958236	1.74075	0.0817273	0.236616
ENSMUSG00000062939	Stat4	protein_coding	1	51987148	signal transducer and activator of transcription 4	STAT4	18.6959	1.66796	0.953333	1.7496	0.0801865	0.233565
ENSMUSG00000056476	Med12l	protein_coding	3	59005825	mediator complex subunit 12-like	MED12L	17.0886	1.66748	1.12717	1.47936	0.139045	0.337196
ENSMUSG00000022797	Tfrc	protein_coding	16	32608920	transferrin receptor	TFRC	3325.57	1.6673	0.389827	4.27702	1.89409e-05	0.000271795
ENSMUSG00000004961	Syt5	protein_coding	7	4539765	synaptotagmin V	SYT5	14.1769	1.667	1.00596	1.65713	0.0974941	0.266681
ENSMUSG00000024610	Cd74	protein_coding	18	60803848	CD74 antigen (invariant polypeptide of major histocompatibility complex, class II antigen-associated)	CD74	13096.5	1.66675	0.272209	6.12306	9.17953e-10	3.23272e-08
ENSMUSG00000037754	Ppp1r16b	protein_coding	2	158665398	protein phosphatase 1, regulatory (inhibitor) subunit 16B	PPP1R16B	50.0905	1.66673	0.638111	2.61198	0.00900205	0.0474593
ENSMUSG00000106057	Gm43560	sense_intronic	3	144523229	predicted gene 43560		8.24371	1.66669	0.772651	2.15711	0.0309971	0.120785
ENSMUSG00000016933	Plcg1	protein_coding	2	160731300	phospholipase C, gamma 1	PLCG1	833.847	1.66633	0.283197	5.88401	4.0045e-09	1.27354e-07
ENSMUSG00000042708	Shcbp1l	protein_coding	1	153425162	Shc SH2-domain binding protein 1-like	SHCBP1L	5.56134	1.66628	1.32482	1.25774	0.208488	0.432102
ENSMUSG00000020357	Flt4	protein_coding	11	49609263	FMS-like tyrosine kinase 4	FLT4	81.0076	1.666	1.21698	1.36896	0.171013	0.382217
ENSMUSG00000038280	Ostm1	protein_coding	10	42583822	osteopetrosis associated transmembrane protein 1	OSTM1	539.177	1.66565	0.23742	7.01563	2.28911e-12	1.19906e-10
ENSMUSG00000067279	Ppp1r3c	protein_coding	19	36731737	protein phosphatase 1, regulatory (inhibitor) subunit 3C	PPP1R3C	338.427	1.66525	0.589712	2.82384	0.00474525	0.0289703
ENSMUSG00000079852	Klra4	protein_coding	6	130043731	killer cell lectin-like receptor, subfamily A, member 4		6.12101	1.66523	0.969964	1.71679	0.0860168	0.244396
ENSMUSG00000029463	Fam216a	protein_coding	5	122364580	family with sequence similarity 216, member A	FAM216A	97.2174	1.66437	0.411222	4.04738	5.17949e-05	0.000655153
ENSMUSG00000024530	Slmo1	protein_coding	18	67464849	slowmo homolog 1 (Drosophila)	PRELID3A	2.97785	1.66431	1.4997	1.10976	0.267102	0.500783
ENSMUSG00000028148	Them5	protein_coding	3	94342099	thioesterase superfamily member 5	THEM5	659.009	1.664	1.1428	1.45607	0.145373	0.347142
ENSMUSG00000097493	9930014A18Rik	processed_transcript	15	60822271	RIKEN cDNA 9930014A18 gene		184.198	1.66371	0.409962	4.05821	4.94492e-05	0.000630335
ENSMUSG00000098109	9530085P06Rik	TEC	8	121856777	RIKEN cDNA 9530085P06 gene		1.10195	1.6622	1.69229	0.982223	0.32599
ENSMUSG00000033177	Tmprss7	protein_coding	16	45656315	transmembrane serine protease 7	TMPRSS7	11.3951	1.66218	1.00234	1.65829	0.0972583	0.266403
ENSMUSG00000026825	Dnm1	protein_coding	2	32308471	dynamin 1	DNM1	107.195	1.66215	0.874424	1.90085	0.0573216	0.185741
ENSMUSG00000049532	Sall2	protein_coding	14	52311172	sal-like 2 (Drosophila)	SALL2	47.1478	1.66171	0.572721	2.90144	0.00371457	0.0239031
ENSMUSG00000050545	Fam228b	protein_coding	12	4746216	family with sequence similarity 228, member B	FAM228B	6.13156	1.66134	1.2702	1.30793	0.190896	0.409893
ENSMUSG00000106287	Gm43585	sense_intronic	3	104646241	predicted gene 43585		7.26951	1.66119	0.844713	1.96657	0.0492326	0.167513
ENSMUSG00000020681	Ace	protein_coding	11	105967945	angiotensin I converting enzyme (peptidyl-dipeptidase A) 1	ACE	395.634	1.66105	0.660039	2.5166	0.0118493	0.0585578
ENSMUSG00000044468	Fam46c	protein_coding	3	100451628	family with sequence similarity 46, member C	FAM46C	295.016	1.66053	0.507346	3.27296	0.00106426	0.00866798
ENSMUSG00000024696	Lpxn	protein_coding	19	12798606	leupaxin	LPXN	63.5467	1.65895	0.8829	1.87897	0.0602483	0.192654
ENSMUSG00000022864	D16Ertd472e	protein_coding	16	78544012	DNA segment, Chr 16, ERATO Doi 472, expressed	C21orf91	243.54	1.65889	0.384871	4.31023	1.63084e-05	0.000237884
ENSMUSG00000102975	Gm37347	TEC	1	40088511	predicted gene, 37347		12.2533	1.65799	1.51704	1.09291
ENSMUSG00000062151	Unc13c	protein_coding	9	73479422	unc-13 homolog C (C. elegans)	UNC13C	26.7953	1.65776	0.992606	1.6701	0.0948987	0.262029
ENSMUSG00000045730	Adrb2	protein_coding	18	62177817	adrenergic receptor, beta 2	ADRB2	361.082	1.65707	0.516926	3.20562	0.00134773	0.0105318
ENSMUSG00000103122	Gm37391	TEC	11	84189593	predicted gene, 37391		5.99448	1.65687	1.04243	1.58943	0.111964	0.293158
ENSMUSG00000073755	5730409E04Rik	protein_coding	4	126609818	RIKEN cDNA 5730409E04Rik gene	C1orf216	74.9863	1.65681	0.703168	2.35621	0.0184624	0.0821478
ENSMUSG00000063810	Alms1	protein_coding	6	85587531	Alstrom syndrome 1	ALMS1	497.661	1.6563	0.354937	4.66646	3.06427e-06	5.37553e-05
ENSMUSG00000016763	Scube1	protein_coding	15	83602583	signal peptide, CUB domain, EGF-like 1	SCUBE1	52.9255	1.65588	1.20735	1.3715	0.17022	0.381472
ENSMUSG00000005124	Wisp1	protein_coding	15	66891320	WNT1 inducible signaling pathway protein 1	WISP1	31.3076	1.65588	1.18061	1.40256	0.160747	0.369057
ENSMUSG00000039899	Fgl2	protein_coding	5	21372642	fibrinogen-like protein 2	FGL2	653.274	1.65572	0.835606	1.98147	0.0475391	0.163446
ENSMUSG00000057246	BC051142	protein_coding	17	34398820	cDNA sequence BC051142	C6orf10	21.4681	1.65546	0.713895	2.31892	0.0203995	0.0884466
ENSMUSG00000021003	Galc	protein_coding	12	98202304	galactosylceramidase	GALC	259.036	1.65491	0.343017	4.82456	1.40312e-06	2.6638e-05
ENSMUSG00000103694	Gm37530	TEC	4	42034581	predicted gene, 37530		2.50806	1.6549	1.62779	1.01665	0.30932
ENSMUSG00000066071	Cyp4a12a	protein_coding	4	115299046	cytochrome P450, family 4, subfamily a, polypeptide 12a	CYP4A22	23.0748	1.65431	1.30762	1.26514	0.205822	0.428652
ENSMUSG00000050967	Creg2	protein_coding	1	39618406	cellular repressor of E1A-stimulated genes 2	CREG2	11.9954	1.65388	0.923939	1.79003	0.0734495	0.219903
ENSMUSG00000020014	Cfap54	protein_coding	10	92775619	cilia and flagella associated protein 54	CFAP54	54.995	1.65376	0.65027	2.54319	0.0109845	0.0552624
ENSMUSG00000043051	Disc1	protein_coding	8	125054195	disrupted in schizophrenia 1	DISC1	17.5941	1.65318	0.70973	2.32931	0.0198425	0.0867355
ENSMUSG00000002668	Dennd1c	protein_coding	17	57066056	DENN/MADD domain containing 1C	DENND1C	15.3432	1.65304	1.10859	1.49112	0.135931	0.332273
ENSMUSG00000026837	Col5a1	protein_coding	2	27886425	collagen, type V, alpha 1	COL5A1	1586.78	1.65299	0.960551	1.72088	0.0852726	0.243207
ENSMUSG00000034151	Zbbx	protein_coding	3	75037907	zinc finger, B-box domain containing	ZBBX	6.63484	1.65272	1.32386	1.24841	0.211881	0.436453
ENSMUSG00000021457	Syk	protein_coding	13	52583173	spleen tyrosine kinase	SYK	450.123	1.6522	0.995183	1.6602
ENSMUSG00000058064	Gm10036	protein_coding	18	15832794	predicted gene 10036		103.09	1.65136	0.968329	1.70538	0.0881243	0.248969
ENSMUSG00000050821	Fam131a	protein_coding	16	20693282	family with sequence similarity 131, member A	FAM131A	41.7628	1.65136	0.53602	3.08079	0.00206452	0.0149522
ENSMUSG00000036144	Meox2	protein_coding	12	37108540	mesenchyme homeobox 2	MEOX2	38.1446	1.6508	1.0256	1.6096	0.107485	0.28498
ENSMUSG00000001555	Fkbp10	protein_coding	11	100415697	FK506 binding protein 10	FKBP10	167.935	1.64988	0.699506	2.35864	0.0183421	0.0818024
ENSMUSG00000074743	Thbd	protein_coding	2	148404466	thrombomodulin	THBD	661.814	1.64958	0.915122	1.80257	0.071455	0.215921
ENSMUSG00000074264	Amy1	protein_coding	3	113555710	amylase 1, salivary	AMY1A	67.9268	1.6494	0.721953	2.28464	0.0223339	0.094382
ENSMUSG00000106290	Gm43429	TEC	3	135860348	predicted gene 43429		65.8162	1.64926	0.635555	2.59499	0.00945936	0.0491908
ENSMUSG00000021745	Ptprg	protein_coding	14	11553532	protein tyrosine phosphatase, receptor type, G	PTPRG	709.537	1.64825	0.296404	5.5608	2.68538e-08	7.36313e-07
ENSMUSG00000043419	Chd3os	protein_coding	11	69340461	chromodomain helicase DNA binding protein 3, opposite strand		154.928	1.64782	0.885044	1.86185	0.062624	0.197472
ENSMUSG00000021803	Cdhr1	protein_coding	14	37077850	cadherin-related family member 1	CDHR1	4.19503	1.64778	1.10177	1.49557	0.134766	0.330596
ENSMUSG00000023009	Nckap5l	protein_coding	15	99422035	NCK-associated protein 5-like	NCKAP5L	20.728	1.6477	1.01745	1.61944	0.105352	0.280919
ENSMUSG00000053219	Raet1e	protein_coding	10	22158569	retinoic acid early transcript 1E		26.826	1.64618	0.98187	1.67658	0.0936246	0.259683
ENSMUSG00000031722	Hp	protein_coding	8	109575128	haptoglobin	HP	3987.31	1.64567	0.457038	3.60072	0.000317336	0.00311342
ENSMUSG00000035126	Wdr78	protein_coding	4	103038065	WD repeat domain 78	WDR78	74.4981	1.64543	0.47502	3.46391	0.000532383	0.00482343
ENSMUSG00000102918	Pcdhgc3	protein_coding	18	37806364	protocadherin gamma subfamily C, 3	PCDHGC3	597.981	1.64406	0.365454	4.49869	6.8375e-06	0.00011032
ENSMUSG00000045333	Zfp423	protein_coding	8	87661810	zinc finger protein 423	ZNF423	37.947	1.64394	1.29549	1.26897	0.204451	0.427225
ENSMUSG00000061013	Mkx	protein_coding	18	6910459	mohawk homeobox	MKX	14.5374	1.64331	1.13274	1.45074	0.146852	0.34947
ENSMUSG00000006930	Hap1	protein_coding	11	100347327	huntingtin-associated protein 1	HAP1	105.716	1.64302	0.620574	2.64759	0.00810689	0.0437719
ENSMUSG00000040016	Ptger3	protein_coding	3	157566892	prostaglandin E receptor 3 (subtype EP3)	PTGER3	117.948	1.6422	0.620278	2.64752	0.00810834	0.0437719
ENSMUSG00000097328	Tnfsf12	protein_coding	11	69686250	tumor necrosis factor (ligand) superfamily, member 12	TNFSF12	43.4274	1.64005	0.734519	2.23283	0.0255603	0.104453
ENSMUSG00000041750	Cd1d2	polymorphic_pseudogene	3	86986551	CD1d2 antigen		3.97703	1.63988	1.25338	1.30837	0.190749	0.40967
ENSMUSG00000040339	Fam102b	protein_coding	3	108970997	family with sequence similarity 102, member B	FAM102B	1024.9	1.63973	0.468439	3.50041	0.000464538	0.00428558
ENSMUSG00000028139	Riiad1	protein_coding	3	94464983	regulatory subunit of type II PKA R-subunit (RIIa) domain containing 1	RIIAD1	18.481	1.6397	1.15841	1.41548	0.156929	0.364022
ENSMUSG00000059412	Fxyd2	protein_coding	9	45399669	FXYD domain-containing ion transport regulator 2	FXYD2	17.9382	1.639	1.29046	1.27009	0.204051	0.426723
ENSMUSG00000097998	Gm27019	lincRNA	6	31063092	predicted gene, 27019		10.5534	1.63879	0.863009	1.89893	0.0575738	0.1863
ENSMUSG00000086350	B230369F24Rik	antisense	1	178313328	RIKEN cDNA B230369F24 gene		39.9439	1.63854	0.535686	3.05877	0.00222245	0.0158263
ENSMUSG00000050243	Gm5446	processed_pseudogene	13	19995021	predicted gene 5446		3.60893	1.63852	1.71791	0.953785
ENSMUSG00000101724	Gm29453	sense_intronic	1	51847840	predicted gene 29453		8.12722	1.63802	0.802003	2.04241	0.0411109	0.147699
ENSMUSG00000023949	Tcte1	protein_coding	17	45523434	t-complex-associated testis expressed 1	TCTE1	3.80452	1.63708	1.52651	1.07244	0.283524	0.520438
ENSMUSG00000057924							63.8505	1.63708	0.537611	3.04509	0.00232609	0.0164081
ENSMUSG00000055493	Epm2a	protein_coding	10	11343404	epilepsy, progressive myoclonic epilepsy, type 2 gene alpha	EPM2A	132.066	1.6368	0.563192	2.90629	0.00365737	0.0235756
ENSMUSG00000020650	Bcap29	protein_coding	12	31595354	B cell receptor associated protein 29	BCAP29	294.577	1.63506	0.247559	6.60472	3.98266e-11	1.80984e-09
ENSMUSG00000029648	Flt1	protein_coding	5	147561604	FMS-like tyrosine kinase 1	FLT1	139.723	1.63491	0.839809	1.94676	0.0515635	0.17315
ENSMUSG00000071068	Treml2	protein_coding	17	48300038	triggering receptor expressed on myeloid cells-like 2	TREML2	14.8773	1.63472	1.14792	1.42407
ENSMUSG00000025153	Fasn	protein_coding	11	120805846	fatty acid synthase	FASN	13611.1	1.63472	0.350637	4.66214	3.12931e-06	5.47922e-05
ENSMUSG00000052414	Gm28047	protein_coding	15	102523843	predicted gene, 28047		6.06755	1.63442	1.63213	1.00141	0.31663	0.557794
ENSMUSG00000030707	Coro1a	protein_coding	7	126699773	coronin, actin binding protein 1A	CORO1A	209.633	1.6335	0.860721	1.89783
ENSMUSG00000095930	Nim1k	protein_coding	13	119710094	NIM1 serine/threonine protein kinase	NIM1K	52.938	1.6333	0.446377	3.65901	0.000253193	0.00256484
ENSMUSG00000093598	A730085K08Rik	antisense	9	122380575	RIKEN cDNA A730085K08 gene		2.84792	1.63268	1.51768	1.07577	0.282028	0.51822
ENSMUSG00000034739	Mfrp	protein_coding	9	44101729	membrane frizzled-related protein	MFRP	2.92741	1.6323	1.19223	1.36911	0.170964	0.382217
ENSMUSG00000079993	Gm11799	processed_pseudogene	4	8166894	predicted gene 11799		23.8602	1.63212	0.739126	2.20817	0.0272323	0.109656
ENSMUSG00000106450	Gm43018	TEC	5	132439255	predicted gene 43018		2.59609	1.63084	1.53241	1.06423	0.287223
ENSMUSG00000033644	Piwil2	protein_coding	14	70372480	piwi-like RNA-mediated gene silencing 2	PIWIL2	20.2114	1.63065	0.769743	2.11844	0.034138	0.129136
ENSMUSG00000031893	Tsnaxip1	protein_coding	8	105827731	translin-associated factor X (Tsnax) interacting protein 1	TSNAXIP1	3.56242	1.62987	1.38702	1.17509	0.23996	0.47046
ENSMUSG00000021591	Glrx	protein_coding	13	75839868	glutaredoxin	GLRX	1896.07	1.62973	0.618691	2.63416	0.00843464	0.045078
ENSMUSG00000021795	Sftpd	protein_coding	14	41172212	surfactant associated protein D	SFTPD	27382.7	1.62927	0.388376	4.1951	2.72757e-05	0.000375041
ENSMUSG00000086109	Gm13391	lincRNA	2	6472000	predicted gene 13391		5.19237	1.62843	1.00534	1.61979	0.105278	0.280801
ENSMUSG00000024770	Lipn	protein_coding	19	34067358	lipase, family member N	LIPN	64.9745	1.62828	1.47843	1.10136
ENSMUSG00000089665	Fcor	protein_coding	8	3671188	Foxo1 corepressor		15.6426	1.62714	0.871775	1.86647	0.0619761	0.196333
ENSMUSG00000042179	Pnliprp1	protein_coding	19	58728887	pancreatic lipase related protein 1	PNLIPRP1	833.599	1.62632	1.07754	1.50929	0.131226	0.324292
ENSMUSG00000027820	Mme	protein_coding	3	63241537	membrane metallo endopeptidase	MME	1759.06	1.62611	0.773589	2.10203	0.0355505	0.132799
ENSMUSG00000050914	Ankrd37	protein_coding	8	45996902	ankyrin repeat domain 37	ANKRD37	162.343	1.6254	0.595568	2.72917	0.00634946	0.0364665
ENSMUSG00000044199	S1pr4	protein_coding	10	81497745	sphingosine-1-phosphate receptor 4	S1PR4	6.82109	1.62499	1.18315	1.37344	0.169614	0.38085
ENSMUSG00000004098	Col5a3	protein_coding	9	20770050	collagen, type V, alpha 3	COL5A3	153.629	1.62447	1.09819	1.47923	0.13908	0.337196
ENSMUSG00000084899	Gm15344	processed_transcript	10	86692119	predicted gene 15344		21.5751	1.62447	0.825266	1.96842	0.0490197	0.167032
ENSMUSG00000082051	Gm16072	processed_pseudogene	18	12287404	predicted gene 16072		3.19702	1.6243	1.33208	1.21937	0.222705	0.449788
ENSMUSG00000039270	Megf9	protein_coding	4	70427065	multiple EGF-like-domains 9	MEGF9	792.445	1.62412	0.553003	2.93691	0.00331497	0.0218274
ENSMUSG00000087381	Gm16008	antisense	4	156022008	predicted gene 16008		8.35029	1.62397	0.935045	1.73678	0.0824251	0.237915
ENSMUSG00000040969	Arhgef38	protein_coding	3	133112278	Rho guanine nucleotide exchange factor (GEF) 38	ARHGEF38	1330.1	1.62136	0.628089	2.58142	0.00983936	0.0507435
ENSMUSG00000015854	Cd5l	protein_coding	3	87357881	CD5 antigen-like	CD5L	9.12274	1.62136	1.34326	1.20703	0.227421	0.456002
ENSMUSG00000050737	Ptges	protein_coding	2	30889471	prostaglandin E synthase	PTGES	577.189	1.62117	0.460164	3.52303	0.00042665	0.00400118
ENSMUSG00000026358	Rgs1	protein_coding	1	144242296	regulator of G-protein signaling 1	RGS1	243.28	1.62033	0.869954	1.86254	0.0625263	0.197307
ENSMUSG00000027489	Necab3	protein_coding	2	154544399	N-terminal EF-hand calcium binding protein 3	NECAB3	3.50305	1.61957	1.56048	1.03786	0.299333	0.538143
ENSMUSG00000021068	Nin	protein_coding	12	70011435	ninein	NIN	327.763	1.61957	0.556015	2.91281	0.00358191	0.0232062
ENSMUSG00000073555	Gm4951	protein_coding	18	60212080	predicted gene 4951		51.1915	1.61952	0.459125	3.5274	0.000419661	0.00394355
ENSMUSG00000032089	Il10ra	protein_coding	9	45253837	interleukin 10 receptor, alpha	IL10RA	89.623	1.61924	0.916377	1.767	0.077228	0.227386
ENSMUSG00000031596	Slc7a2	protein_coding	8	40862396	solute carrier family 7 (cationic amino acid transporter, y+ system), member 2	SLC7A2	703.908	1.61876	0.980644	1.65071
ENSMUSG00000054072	Iigp1	protein_coding	18	60376029	interferon inducible GTPase 1		171.076	1.6187	0.59865	2.70392	0.00685273	0.0384361
ENSMUSG00000086943	4732414G09Rik	lincRNA	11	73015856	RIKEN cDNA 4732414G09 gene		2.68287	1.61857	1.60411	1.00901	0.312968	0.553271
ENSMUSG00000035107	Dcbld2	protein_coding	16	58408443	discoidin, CUB and LCCL domain containing 2	DCBLD2	786.14	1.6185	0.345922	4.67881	2.88541e-06	5.10475e-05
ENSMUSG00000069919	Hba-a1	protein_coding	11	32283511	hemoglobin alpha, adult chain 1	HBA1	650.847	1.61844	0.948064	1.7071	0.0878029	0.248381
ENSMUSG00000026394	Atp6v1g3	protein_coding	1	138273738	ATPase, H+ transporting, lysosomal V1 subunit G3	ATP6V1G3	29.6788	1.61622	0.648589	2.49191	0.0127059	0.0618407
ENSMUSG00000034265	Zdhhc14	protein_coding	17	5492600	zinc finger, DHHC domain containing 14	ZDHHC14	33.2777	1.61618	0.551973	2.92801	0.00341141	0.0223444
ENSMUSG00000091938	Gm2564	protein_coding	4	42629719	predicted gene 2564		4.88721	1.61558	1.59334	1.01396	0.310601	0.55091
ENSMUSG00000092349	Platr17	lincRNA	17	33905135	pluripotency associated transcript 17		3.98347	1.61447	1.12422	1.43609	0.150978	0.355392
ENSMUSG00000044229	Nxpe4	protein_coding	9	48162023	neurexophilin and PC-esterase domain family, member 4	NXPE4	12.0076	1.6128	1.0808	1.49223	0.13564	0.331912
ENSMUSG00000056418	BC043934	lincRNA	9	96435783	cDNA sequence BC043934		8.05552	1.61216	1.04284	1.54593	0.12212	0.310039
ENSMUSG00000038893	Fam117a	protein_coding	11	95337018	family with sequence similarity 117, member A	FAM117A	264.178	1.61208	0.215289	7.48799	6.99343e-14	4.5567e-12
ENSMUSG00000039099	Wdr93	protein_coding	7	79743163	WD repeat domain 93	WDR93	10.8117	1.6116	0.953759	1.68974	0.0910786	0.254584
ENSMUSG00000027368	Dusp2	protein_coding	2	127336159	dual specificity phosphatase 2	DUSP2	23.8516	1.61127	1.00913	1.5967	0.110334	0.290311
ENSMUSG00000078566	Bnip3	protein_coding	7	138890836	BCL2/adenovirus E1B interacting protein 3	BNIP3	1397.4	1.61038	0.563912	2.85572	0.00429387	0.0267562
ENSMUSG00000106022	Gm42929	TEC	3	121428046	predicted gene 42929		12.9096	1.60966	0.999675	1.61019	0.107357	0.284803
ENSMUSG00000034957	Cebpa	protein_coding	7	35119293	CCAAT/enhancer binding protein (C/EBP), alpha	CEBPA	1977.11	1.60936	0.335037	4.80353	1.55891e-06	2.92393e-05
ENSMUSG00000045326	Fndc7	protein_coding	3	108853678	fibronectin type III domain containing 7	FNDC7	25.4819	1.60786	0.494215	3.25337	0.00114045	0.00916475
ENSMUSG00000038702	Dsel	protein_coding	1	111858702	dermatan sulfate epimerase-like	DSEL	283.691	1.60761	0.489126	3.2867	0.0010137	0.00831414
ENSMUSG00000026581	Sell	protein_coding	1	164061982	selectin, lymphocyte	SELL	44.1086	1.60728	1.04555	1.53726	0.124229	0.313422
ENSMUSG00000038543	BC028528	protein_coding	3	95883954	cDNA sequence BC028528	C1orf54	45.4542	1.60722	0.878992	1.82848	0.0674772	0.207742
[truncated: 17,871 more rows]

## Sheet: raw_counts
	13438X1	13438X2	13438X3	13438X5	13438X6	13438X7	13438X10	13438X11	13438X12
ENSMUSG00000000001	4237	3510	4469	3246	2930	499	2454	7483	3567
ENSMUSG00000000028	119	60	108	65	33	6	27	64	30
ENSMUSG00000000031	4	2	5	8	4	6	465	41724	231
ENSMUSG00000000056	925	776	852	515	576	85	718	838	661
ENSMUSG00000000058	2056	1029	1538	1971	2198	353	819	954	1196
ENSMUSG00000000078	19254	15798	15285	32954	26920	4646	3949	4304	3088
ENSMUSG00000000085	461	496	463	594	613	109	362	266	602
ENSMUSG00000000088	1290	788	854	1549	1827	255	3155	2744	1327
ENSMUSG00000000093	99	9	12	13	6	1	66	267	155
ENSMUSG00000000094	47	3	5	3	2	2	14	57	26
ENSMUSG00000000120	6	0	3	28	12	5	22	19	18
ENSMUSG00000000126	49	25	10	16	20	2	44	136	99
ENSMUSG00000000127	563	551	617	429	453	87	549	2150	955
ENSMUSG00000000131	1189	559	665	894	886	138	752	559	896
ENSMUSG00000000142	159	127	112	35	18	4	47	288	331
ENSMUSG00000000148	306	125	135	175	168	36	130	187	186
ENSMUSG00000000149	1301	455	526	570	568	80	352	715	805
ENSMUSG00000000154	182	129	137	618	740	111	630	115	241
ENSMUSG00000000159	1640	2307	2389	1425	1519	282	2089	272	970
ENSMUSG00000000167	88	45	75	29	25	17	37	17	21
ENSMUSG00000000168	1188	728	855	968	1029	177	1171	1144	817
ENSMUSG00000000171	1564	1302	1415	2414	2796	468	3447	2300	1992
ENSMUSG00000000183	0	0	0	0	0	2	0	11	0
ENSMUSG00000000184	1498	338	238	2760	2617	539	1034	1142	2312
ENSMUSG00000000194	1408	1004	956	1061	1020	173	797	736	796
ENSMUSG00000000197	0	1	0	6	1	4	39	10	47
ENSMUSG00000000202	7	4	4	14	20	0	0	3	2
ENSMUSG00000000204	138	5	10	250	98	21	345	56	552
ENSMUSG00000000214	0	0	0	5	0	1	5	118	5
ENSMUSG00000000216	780	433	250	55	54	11	193	49	81
ENSMUSG00000000244	105	8	14	5	0	2	17	52	52
ENSMUSG00000000247	11	1	0	1	0	0	0	0	0
ENSMUSG00000000248	4	9	6	22	12	9	7	189	38
ENSMUSG00000000253	773	232	212	56	22	13	228	659	256
ENSMUSG00000000275	1327	539	525	2874	2572	511	2132	1525	1462
ENSMUSG00000000276	628	424	420	330	290	66	195	200	261
ENSMUSG00000000278	981	493	602	489	370	82	422	1729	1327
ENSMUSG00000000282	211	90	65	118	155	28	110	72	147
ENSMUSG00000000290	7010	141	144	486	15	47	194	521	302
ENSMUSG00000000295	222	235	232	226	255	42	189	263	182
ENSMUSG00000000296	15	24	10	116	147	19	81	250	47
ENSMUSG00000000301	30	22	36	41	34	2	14	52	14
ENSMUSG00000000303	11558	6714	7816	15421	15679	2810	14809	3449	6756
ENSMUSG00000000305	14	6	11	4	4	2	12	11	62
ENSMUSG00000000308	1054	1227	1016	5663	6172	1020	11404	2412	3232
ENSMUSG00000000317	60	6	17	13	0	3	8	47	33
ENSMUSG00000000318	24	10	1	2	9	1	74	123	171
ENSMUSG00000000320	19	13	16	18	16	4	20	157	74
ENSMUSG00000000325	190	79	96	80	90	20	79	381	130
ENSMUSG00000000326	1901	1233	1321	745	736	151	811	1067	968
ENSMUSG00000000339	313	262	248	248	238	45	197	263	296
ENSMUSG00000000340	530	569	892	375	320	74	833	350	517
ENSMUSG00000000346	2846	2183	2139	3077	3399	516	1798	1443	1475
ENSMUSG00000000359	24	1	0	0	0	0	49	138	156
ENSMUSG00000000365	8	1	2	8	11	2	17	9	25
ENSMUSG00000000374	1493	1033	964	1014	952	159	793	764	678
ENSMUSG00000000378	502	259	289	233	240	39	194	274	344
ENSMUSG00000000384	329	191	191	328	365	61	366	184	280
ENSMUSG00000000385	1557	722	1046	7824	7440	1477	4023	568	1572
ENSMUSG00000000386	68	80	76	98	109	27	505	103	440
ENSMUSG00000000392	25	12	22	7	3	12	83	1477	282
ENSMUSG00000000394	0	0	0	0	0	0	14	2	5
ENSMUSG00000000399	1105	921	1196	1082	1306	225	1714	2186	991
ENSMUSG00000000409	71	11	11	26	7	3	14	5	27
ENSMUSG00000000416	7	7	3	110	86	30	50	49	204
ENSMUSG00000000420	3355	2747	3278	2268	2431	408	1641	1993	1710
ENSMUSG00000000435	0	0	0	0	0	0	8	75	2
ENSMUSG00000000439	610	540	498	521	467	113	274	652	388
ENSMUSG00000000440	1224	156	86	1673	1739	316	2278	328	753
ENSMUSG00000000441	3105	1814	1858	1999	1874	396	2062	1811	1957
ENSMUSG00000000486	57	10	6	7	5	3	24	12	40
ENSMUSG00000000489	507	149	125	129	130	23	111	157	54
ENSMUSG00000000530	587	40	64	126	22	11	160	545	571
ENSMUSG00000000531	745	381	345	447	392	48	20	113	75
ENSMUSG00000000532	1614	1127	872	935	1054	144	530	539	480
ENSMUSG00000000538	948	496	545	616	677	116	661	1496	902
ENSMUSG00000000544	60	6	18	2609	3042	451	531	76	148
ENSMUSG00000000552	59	8	3	12	0	2	34	100	99
ENSMUSG00000000555	294	72	48	43	10	14	220	281	681
ENSMUSG00000000560	0	1	1	5	3	5	10	30	12
ENSMUSG00000000561	800	608	719	580	502	113	268	482	503
ENSMUSG00000000562	35	47	47	40	28	14	14	14	37
ENSMUSG00000000563	4790	5323	5976	3549	3709	680	6912	8093	3744
ENSMUSG00000000567	33	7	3	263	156	31	247	63	141
ENSMUSG00000000568	624	526	476	567	612	137	550	480	776
ENSMUSG00000000579	341	571	498	386	355	168	335	237	337
ENSMUSG00000000581	526	435	475	606	632	100	1025	1345	920
ENSMUSG00000000594	2166	728	589	359	153	59	621	4958	1501
ENSMUSG00000000600	1180	1666	1658	1143	1039	426	1143	946	1436
ENSMUSG00000000605	1804	1353	1519	1220	1236	210	1087	1214	1038
ENSMUSG00000000627	274	129	231	23	25	7	3	8	4
ENSMUSG00000000628	2680	2116	1338	2365	1863	177	249	1699	283
ENSMUSG00000000631	4001	2171	2273	2805	2803	436	2530	3201	2035
ENSMUSG00000000632	9	5	2	4	4	6	14	5	13
ENSMUSG00000000682	244	62	28	25	5	2	67	90	128
ENSMUSG00000000686	49	6	4	9	2	3	38	12	1
ENSMUSG00000000690	1	0	0	0	0	0	14	2	109
ENSMUSG00000000693	26	4	14	3	2	0	65	328	260
ENSMUSG00000000708	2509	2620	2501	1846	1837	382	1485	1942	1830
ENSMUSG00000000711	2827	1996	2099	1724	1866	352	3203	2356	2984
ENSMUSG00000000730	3	0	0	0	0	0	6	32	23
ENSMUSG00000000731	1	11	7	8	8	0	1	2	0
ENSMUSG00000000732	125	26	32	125	154	21	400	183	315
ENSMUSG00000000738	742	353	424	1020	1129	187	629	547	521
ENSMUSG00000000739	14	2	0	0	0	0	17	33	20
ENSMUSG00000000740	5757	4000	5889	6874	6789	1088	2803	6682	5070
ENSMUSG00000000743	1501	685	763	1688	2106	304	1391	1876	1175
ENSMUSG00000000751	852	437	616	528	532	95	445	866	835
ENSMUSG00000000753	233	209	245	42	59	15	415	5648	2365
ENSMUSG00000000759	883	799	819	596	569	125	305	385	483
ENSMUSG00000000776	456	239	215	301	303	62	166	236	171
ENSMUSG00000000782	58	8	13	30	26	10	15	6	61
ENSMUSG00000000791	24	4	7	5	4	2	6	3	3
ENSMUSG00000000792	21	13	28	20	6	0	1235	181	579
ENSMUSG00000000794	1482	104	90	75	25	14	275	246	914
ENSMUSG00000000804	2055	1673	1532	1128	868	176	2337	2102	1778
ENSMUSG00000000805	2389	61	71	106	1	15	16	3	4
ENSMUSG00000000811	590	647	592	266	299	77	81	136	169
ENSMUSG00000000817	17	6	5	1	4	1	1	1	4
ENSMUSG00000000823	737	485	481	404	457	67	202	250	369
ENSMUSG00000000826	2981	1778	1694	2369	2338	394	1339	1280	1258
ENSMUSG00000000827	1700	1290	1357	1158	1166	230	872	1642	1328
ENSMUSG00000000861	7	0	2	1	0	3	135	75	220
ENSMUSG00000000876	391	331	358	318	352	69	612	434	474
ENSMUSG00000000884	73	23	37	58	54	9	23	39	40
ENSMUSG00000000901	535	223	218	31	42	9	32	132	132
ENSMUSG00000000902	1011	538	709	546	570	130	334	620	714
ENSMUSG00000000903	14	7	5	4	7	0	0	0	2
ENSMUSG00000000915	2367	1645	1440	2541	2583	492	2410	3131	1551
ENSMUSG00000000916	135	62	94	85	77	23	84	108	120
ENSMUSG00000000934	92	82	56	128	157	20	49	88	72
ENSMUSG00000000942	2	0	0	1	0	0	15	50	27
ENSMUSG00000000948	16	39	41	9	4	10	51	33	53
ENSMUSG00000000957	846	291	346	776	801	152	403	1149	1388
ENSMUSG00000000958	203	112	144	176	183	36	121	75	56
ENSMUSG00000000959	586	378	418	652	743	132	233	397	336
ENSMUSG00000000976	417	284	335	348	285	72	180	310	287
ENSMUSG00000000982	742	46	70	144	16	23	6	2	12
ENSMUSG00000000983	7	1	0	74	44	7	5	0	0
ENSMUSG00000001014	43	29	41	9	9	1	0	2	7
ENSMUSG00000001016	989	783	943	753	722	156	464	720	827
ENSMUSG00000001017	1609	1152	1361	1349	1338	220	917	1426	1101
ENSMUSG00000001018	816	799	628	513	556	104	304	1320	732
ENSMUSG00000001020	318	59	56	71	37	16	200	4339	527
ENSMUSG00000001021	12	11	14	12	12	9	16	44	13
ENSMUSG00000001023	0	0	0	2	18	0	7	0	2
ENSMUSG00000001025	8678	2395	2010	22882	28468	2992	18910	9262	8192
ENSMUSG00000001027	12	0	5	8	1	1	5	555	4
ENSMUSG00000001029	105	16	23	13	2	0	13	85	22
ENSMUSG00000001034	265	107	89	146	126	24	80	110	160
ENSMUSG00000001036	1180	762	688	693	657	122	295	794	822
ENSMUSG00000001039	141	72	171	59	63	22	38	135	118
ENSMUSG00000001052	808	491	430	504	424	125	529	531	625
ENSMUSG00000001053	211	57	91	331	326	46	41	438	100
ENSMUSG00000001054	376	252	212	269	292	53	227	380	362
ENSMUSG00000001056	628	368	518	413	411	62	245	833	306
ENSMUSG00000001062	268	112	142	155	157	41	116	234	176
ENSMUSG00000001065	436	217	228	358	315	72	211	223	223
ENSMUSG00000001082	329	140	163	308	303	46	70	93	168
ENSMUSG00000001089	1408	897	948	1791	1640	301	1024	1415	1334
ENSMUSG00000001095	22	12	7	14	16	10	0	0	0
ENSMUSG00000001098	3916	2402	2578	2446	2517	445	1551	1379	2788
ENSMUSG00000001100	1283	1145	1089	823	790	187	562	822	666
ENSMUSG00000001105	1018	1231	1589	486	440	109	609	1130	893
ENSMUSG00000001119	1876	1416	437	280	207	29	2649	10229	10631
ENSMUSG00000001120	29	16	3	16	16	4	29	38	119
ENSMUSG00000001123	728	428	473	1500	1855	347	5080	976	2081
ENSMUSG00000001138	426	201	175	249	246	54	158	172	227
ENSMUSG00000001143	390	262	268	182	187	54	228	262	272
ENSMUSG00000001150	953	485	627	572	518	75	393	417	583
ENSMUSG00000001151	4697	3201	3438	1310	1282	221	499	845	807
ENSMUSG00000001155	39	59	63	20	39	24	16	24	34
ENSMUSG00000001156	1944	885	957	2192	2038	365	5591	2795	2795
ENSMUSG00000001157	406	265	341	384	390	62	262	249	229
ENSMUSG00000001158	438	416	520	281	326	60	556	1007	626
ENSMUSG00000001166	115	130	96	126	148	24	97	29	89
ENSMUSG00000001175	21556	11612	15387	12439	14240	2388	15689	13523	11428
ENSMUSG00000001211	1693	1348	1092	945	906	154	570	972	862
ENSMUSG00000001225	7	21	13	21	50	29	37	80	296
ENSMUSG00000001227	150	51	36	61	70	10	20	41	39
ENSMUSG00000001228	308	29	199	163	182	16	93	129	175
ENSMUSG00000001229	1816	1084	1055	745	648	152	318	374	385
ENSMUSG00000001240	89	7	17	13	0	3	74	304	218
ENSMUSG00000001247	1823	854	1015	3998	4801	760	2246	367	827
ENSMUSG00000001248	790	326	420	322	230	57	158	332	339
ENSMUSG00000001249	706	586	650	939	1035	139	63	25	65
ENSMUSG00000001270	238	29	45	41	43	14	2582	1426	5394
ENSMUSG00000001280	2186	1526	1702	1928	1988	426	1512	2140	2154
ENSMUSG00000001281	234	11	16	53	27	3	37	57	59
ENSMUSG00000001285	381	261	337	339	340	65	201	266	249
ENSMUSG00000001288	647	272	258	545	469	102	152	745	447
ENSMUSG00000001289	2453	2564	2597	2423	2749	511	1512	3280	2303
ENSMUSG00000001300	631	187	370	1782	895	260	248	236	211
ENSMUSG00000001305	254	191	227	236	213	57	105	205	173
ENSMUSG00000001313	45	15	25	66	66	11	126	108	137
ENSMUSG00000001323	236	267	279	190	192	42	340	323	386
ENSMUSG00000001333	9	3	3	6	3	0	40	447	231
ENSMUSG00000001334	6	1	3	0	0	0	24	41	153
ENSMUSG00000001348	1020	64	88	1146	1144	162	635	197	254
ENSMUSG00000001349	6	4	7	10	9	5	5260	2482	32959
ENSMUSG00000001366	1135	1270	1165	864	971	164	673	706	664
ENSMUSG00000001376	1113	1137	1173	1016	1003	295	900	1353	820
ENSMUSG00000001380	988	731	746	824	791	131	536	1187	980
ENSMUSG00000001383	572	489	563	554	592	105	385	607	530
ENSMUSG00000001403	58	18	93	82	72	18	62	66	59
ENSMUSG00000001415	1603	785	947	1222	1004	177	858	903	816
ENSMUSG00000001416	3151	1925	2654	2535	2353	417	1529	2338	1731
ENSMUSG00000001418	1379	776	885	1034	1111	194	609	626	530
ENSMUSG00000001419	699	393	359	634	602	123	709	584	698
ENSMUSG00000001420	300	191	196	420	513	77	382	1145	254
ENSMUSG00000001424	5271	3025	3003	3190	2968	581	1339	1505	1738
ENSMUSG00000001435	1146	422	224	1810	1943	149	650	774	1181
ENSMUSG00000001436	96	41	47	96	132	10	33	56	82
ENSMUSG00000001440	4057	2097	2681	3695	3374	635	2397	3022	3397
ENSMUSG00000001441	1558	818	733	1475	1335	272	1494	1772	1447
ENSMUSG00000001444	15	0	1	0	0	0	3	3	9
ENSMUSG00000001445	616	341	415	532	657	104	584	641	500
ENSMUSG00000001467	1254	1212	1889	1622	1999	195	2509	3042	1493
ENSMUSG00000001472	4366	2793	2800	3654	4027	632	2623	3536	2679
ENSMUSG00000001473	608	134	404	191	104	14	380	1299	1786
ENSMUSG00000001482	289	157	160	154	188	26	274	654	344
ENSMUSG00000001493	20	14	17	4	2	3	24	142	42
ENSMUSG00000001496	1581	1440	1089	395	369	82	3	6	13
ENSMUSG00000001497	11	5	2	421	393	49	4	2274	11
ENSMUSG00000001504	2289	2144	2167	1306	1125	243	50	15	126
ENSMUSG00000001506	705	17	34	59	0	12	7448	17958	41935
ENSMUSG00000001507	5393	1175	1425	3230	3533	513	1206	275	1149
ENSMUSG00000001508	0	0	1	0	0	0	12	469	11
ENSMUSG00000001510	0	0	0	0	0	0	3	193	51
ENSMUSG00000001517	113	38	66	43	37	10	45	49	31
ENSMUSG00000001518	362	357	367	316	314	84	129	162	196
ENSMUSG00000001520	13	14	24	2	9	1	12	10	11
ENSMUSG00000001521	182	136	119	104	83	46	104	209	187
ENSMUSG00000001524	119	69	113	107	131	32	67	101	78
ENSMUSG00000001525	5679	1703	2960	3424	3489	614	2320	3872	5346
ENSMUSG00000001542	1860	1475	1829	1202	1008	177	1662	1789	876
ENSMUSG00000001552	3726	1144	1617	5335	5225	912	3259	6284	2671
ENSMUSG00000001555	89	21	22	11	10	3	163	693	771
ENSMUSG00000001569	806	785	687	699	639	206	424	488	506
ENSMUSG00000001576	1286	507	598	1528	1520	274	667	977	905
ENSMUSG00000001583	395	240	160	714	775	161	230	53	199
ENSMUSG00000001588	101	8	10	8	0	7	7	14	48
ENSMUSG00000001604	94	29	84	673	1053	147	123	856	296
ENSMUSG00000001627	5901	7005	8014	14214	13947	2092	1138	1383	969
ENSMUSG00000001630	693	740	764	821	676	107	821	530	834
ENSMUSG00000001632	1088	374	364	765	686	127	333	316	358
ENSMUSG00000001642	2011	1153	1267	1189	1040	210	2339	3275	1394
ENSMUSG00000001657	0	3	0	1	0	1	5	4	68
ENSMUSG00000001661	0	0	0	1	0	1	0	9	58
ENSMUSG00000001663	1097	1454	1943	1265	1524	232	547	432	538
ENSMUSG00000001665	903	1114	1051	1046	1138	179	554	260	468
ENSMUSG00000001666	259	314	382	243	281	41	231	274	109
ENSMUSG00000001672	449	333	413	586	412	97	24	2	13
ENSMUSG00000001674	481	305	371	411	306	73	253	336	316
ENSMUSG00000001687	4280	2961	2733	2468	2566	499	2389	3777	1778
ENSMUSG00000001700	199	219	236	367	373	98	1107	2198	756
ENSMUSG00000001707	275	201	299	289	238	47	174	380	195
ENSMUSG00000001729	3735	1717	1713	2398	2616	404	2133	1844	1995
ENSMUSG00000001739	16	5	13	9	6	4	51	203	532
ENSMUSG00000001741	270	39	25	16	9	8	95	413	490
ENSMUSG00000001750	1617	310	313	700	595	116	449	222	389
ENSMUSG00000001751	792	173	261	460	433	70	222	220	227
ENSMUSG00000001755	596	437	434	375	461	81	249	221	220
ENSMUSG00000001761	245	117	285	181	203	31	244	842	1090
ENSMUSG00000001763	28	11	17	114	110	19	56	28	65
ENSMUSG00000001767	870	620	736	560	488	109	416	805	479
ENSMUSG00000001768	2760	2044	1520	1296	1306	269	721	2094	1680
ENSMUSG00000001773	0	0	0	0	0	0	10	15	37
ENSMUSG00000001774	961	1047	1348	883	595	125	628	987	694
ENSMUSG00000001783	2400	2171	2471	2327	2494	436	1110	1382	1304
ENSMUSG00000001785	642	481	465	628	586	82	243	481	364
ENSMUSG00000001786	288	264	269	269	277	40	232	236	253
ENSMUSG00000001794	3422	1638	1850	3740	4317	720	2083	3291	2330
ENSMUSG00000001802	53	19	16	0	6	3	41	114	126
ENSMUSG00000001827	1	0	0	4	1	1	24	7	21
ENSMUSG00000001829	841	674	781	581	513	110	511	617	425
ENSMUSG00000001833	3529	3283	4737	2621	2497	505	3388	7764	4955
ENSMUSG00000001844	259	221	184	225	238	38	131	195	152
ENSMUSG00000001847	5264	2084	2311	3574	3680	730	3624	4577	4368
ENSMUSG00000001855	1499	1119	993	465	386	123	306	397	436
ENSMUSG00000001864	222	238	247	18	13	7	37	2319	351
ENSMUSG00000001865	4	0	0	0	0	1	142	101	502
ENSMUSG00000001870	394	345	237	873	969	239	1267	946	3597
ENSMUSG00000001891	2759	2192	2512	1725	1690	336	4241	12435	3315
ENSMUSG00000001901	0	0	5	0	0	0	1	3	13
ENSMUSG00000001909	566	255	344	594	642	112	338	285	272
ENSMUSG00000001910	1219	586	614	928	1110	191	691	462	699
ENSMUSG00000001911	839	439	518	355	308	87	539	1295	1477
ENSMUSG00000001918	3616	2939	3238	948	951	196	422	551	709
ENSMUSG00000001930	826	156	149	209	79	46	163	235	375
ENSMUSG00000001942	357	259	293	338	319	71	347	249	430
ENSMUSG00000001943	628	706	785	5157	6773	885	5384	815	1796
ENSMUSG00000001946	1070	861	1188	297	233	52	131	128	363
ENSMUSG00000001948	46	29	47	11	15	9	17	68	22
ENSMUSG00000001983	101	81	113	95	83	23	143	139	110
ENSMUSG00000001985	2	3	2	2	1	3	23	13	21
ENSMUSG00000001995	423	220	212	306	317	59	318	244	399
ENSMUSG00000001998	525	610	503	417	454	85	201	304	465
ENSMUSG00000001999	760	222	262	310	332	45	276	380	325
ENSMUSG00000002017	196	214	298	219	145	37	277	403	380
ENSMUSG00000002020	1071	86	47	142	56	14	38	34	45
ENSMUSG00000002028	1683	1031	965	1030	859	237	777	777	1482
ENSMUSG00000002031	534	559	576	533	522	107	423	632	870
ENSMUSG00000002032	14	24	25	54	43	11	19	23	24
ENSMUSG00000002033	78	13	6	11	0	1	5	5	6
ENSMUSG00000002043	397	263	282	309	296	40	331	302	266
ENSMUSG00000002052	2247	1361	1410	2363	2250	458	1235	2781	1773
ENSMUSG00000002055	153	39	145	139	170	16	78	100	122
ENSMUSG00000002057	1	0	0	1	0	0	0	15	6
ENSMUSG00000002058	992	447	344	292	274	70	108	549	372
ENSMUSG00000002059	448	499	476	142	148	32	132	437	406
ENSMUSG00000002064	773	726	869	1023	1133	181	726	1446	652
ENSMUSG00000002068	75	15	44	24	13	1	20	35	37
ENSMUSG00000002076	9	6	12	21	28	9	5	11	2
ENSMUSG00000002083	176	80	107	116	143	18	20	44	23
ENSMUSG00000002100	13	1	0	4	0	1	0	2	3
ENSMUSG00000002102	2132	1450	1806	1994	2247	371	1778	3620	2136
ENSMUSG00000002103	1364	825	940	680	671	108	442	573	644
ENSMUSG00000002104	17	8	10	1	0	1	6	138	7
ENSMUSG00000002105	333	221	198	150	150	31	118	341	246
ENSMUSG00000002107	1279	700	652	252	168	33	627	1355	1814
ENSMUSG00000002108	337	178	188	138	147	25	79	268	80
ENSMUSG00000002109	269	393	306	297	303	70	99	89	174
ENSMUSG00000002111	868	22	17	52	1	7	45	131	82
ENSMUSG00000002129	857	324	334	714	683	122	433	461	559
ENSMUSG00000002147	3067	1623	1690	1991	2196	437	1559	2390	1533
ENSMUSG00000002204	15658	17728	21592	3051	2047	673	20	24	36
ENSMUSG00000002205	753	511	544	584	537	119	168	153	123
ENSMUSG00000002210	319	167	149	313	293	57	130	164	182
ENSMUSG00000002221	528	377	357	425	430	93	155	158	281
ENSMUSG00000002222	2432	1747	2114	1871	1749	378	2067	5132	2498
ENSMUSG00000002227	237	125	132	340	417	87	397	110	262
ENSMUSG00000002228	26	3	3	62	72	3	12	129	18
ENSMUSG00000002233	494	134	159	1004	1229	201	787	1108	1204
ENSMUSG00000002249	369	189	190	210	223	48	159	308	467
ENSMUSG00000002250	268	72	74	354	345	38	270	279	312
ENSMUSG00000002257	187	9	25	43	28	8	44	276	71
ENSMUSG00000002265	18	8	4	21	8	7	643	1117	1189
ENSMUSG00000002266	1	1	1	0	0	2	38	80	62
ENSMUSG00000002274	79	21	24	13	8	3	31	106	75
ENSMUSG00000002279	306	241	206	248	277	45	129	178	212
ENSMUSG00000002280	401	208	200	229	252	44	262	364	249
ENSMUSG00000002289	807	85	44	1580	870	102	186	578	261
ENSMUSG00000002297	491	440	656	291	260	50	214	164	169
ENSMUSG00000002307	458	205	209	298	353	59	278	316	324
ENSMUSG00000002308	206	199	334	135	86	18	216	135	111
ENSMUSG00000002319	724	290	343	469	476	76	236	739	595
ENSMUSG00000002320	1030	695	897	1049	1050	177	700	671	553
ENSMUSG00000002324	49	32	48	6	26	1	8	75	29
ENSMUSG00000002325	647	480	485	495	434	96	586	751	595
ENSMUSG00000002326	207	124	190	129	136	19	129	146	158
ENSMUSG00000002329	408	372	472	518	573	99	496	462	407
ENSMUSG00000002332	693	454	502	418	432	67	371	1224	634
ENSMUSG00000002342	445	242	291	359	424	66	408	392	342
ENSMUSG00000002343	86	37	62	55	67	13	92	186	121
ENSMUSG00000002345	269	278	332	276	282	44	197	252	240
ENSMUSG00000002346	61	109	82	104	103	37	117	107	179
ENSMUSG00000002365	1204	570	572	1039	1136	220	1112	2135	1267
ENSMUSG00000002372	1044	457	552	692	682	139	535	661	692
ENSMUSG00000002379	629	590	656	538	622	91	1100	1789	998
ENSMUSG00000002384	3	1	3	56	53	16	0	1	2
ENSMUSG00000002393	903	511	541	981	1097	138	741	414	426
ENSMUSG00000002395	1230	1373	1273	1338	1337	222	761	1543	857
ENSMUSG00000002396	256	164	161	266	213	45	232	273	140
ENSMUSG00000002409	253	142	122	147	123	27	106	318	155
ENSMUSG00000002413	1887	1767	1751	821	804	179	691	821	1109
ENSMUSG00000002416	598	640	724	523	565	118	1232	1929	905
ENSMUSG00000002428	925	905	1223	809	721	178	792	794	786
ENSMUSG00000002455	1310	901	846	1224	1140	214	591	907	977
ENSMUSG00000002458	383	115	144	103	77	23	58	154	187
ENSMUSG00000002459	0	3	9	2	0	0	4	20	12
ENSMUSG00000002475	168	55	37	280	448	65	292	89	109
ENSMUSG00000002477	579	297	522	380	391	87	277	455	351
ENSMUSG00000002486	136	77	87	93	122	24	67	66	124
ENSMUSG00000002489	140	17	30	63	32	9	155	1478	675
ENSMUSG00000002496	1481	995	882	662	539	123	621	633	749
ENSMUSG00000002500	29	4	6	1	0	0	26	1360	5
ENSMUSG00000002504	2375	1429	1706	574	470	101	550	292	406
ENSMUSG00000002524	2027	1019	1237	1445	1431	245	889	1367	1229
ENSMUSG00000002546	1534	864	878	1453	1490	253	920	2055	1272
ENSMUSG00000002550	557	279	390	429	360	66	327	452	332
ENSMUSG00000002565	16	1	13	46	96	9	8	152	59
ENSMUSG00000002578	17	11	13	13	5	3	8	16	60
ENSMUSG00000002580	556	383	775	562	609	91	629	581	394
ENSMUSG00000002588	33	51	23	15	16	4	11	15	11
ENSMUSG00000002602	5177	200	131	478	120	43	1256	6566	4549
ENSMUSG00000002603	541	82	112	105	88	12	58	58	106
ENSMUSG00000002608	271	91	115	183	182	34	135	155	212
ENSMUSG00000002617	173	291	225	48	53	23	141	182	190
ENSMUSG00000002625	1059	769	684	608	586	108	197	265	385
ENSMUSG00000002633	105	132	132	1027	1669	585	903	111	326
ENSMUSG00000002635	206	166	179	185	183	28	207	278	148
ENSMUSG00000002658	912	523	576	1076	916	185	493	636	442
ENSMUSG00000002660	323	255	252	301	298	69	269	286	232
ENSMUSG00000002661	125	90	152	103	126	24	148	150	114
ENSMUSG00000002668	70	2	6	8	1	2	13	33	34
ENSMUSG00000002679	319	266	369	304	299	60	312	423	296
ENSMUSG00000002688	199	120	114	23	15	9	79	156	168
ENSMUSG00000002699	692	30	19	59	5	13	90	125	105
ENSMUSG00000002718	1278	1150	1512	932	791	183	612	1371	908
ENSMUSG00000002728	671	470	567	441	429	73	1018	1313	775
ENSMUSG00000002731	455	358	524	434	555	117	333	410	480
ENSMUSG00000002732	99	58	108	23	19	2	170	1073	765
ENSMUSG00000002733	693	475	571	691	689	137	432	355	623
ENSMUSG00000002741	1316	695	956	1147	1179	189	1415	1551	871
ENSMUSG00000002748	2513	2137	2511	2189	1873	433	1174	1530	2132
ENSMUSG00000002763	632	306	314	633	764	123	395	354	357
ENSMUSG00000002767	446	313	367	417	551	80	355	536	317
ENSMUSG00000002768	675	537	646	978	1057	198	810	646	559
ENSMUSG00000002769	96	151	141	6	17	3	18	12	6
ENSMUSG00000002771	13	10	4	13	10	0	5	22	34
ENSMUSG00000002778	1059	872	1053	1214	1437	267	744	1043	1055
ENSMUSG00000002781	171	93	64	157	160	27	116	184	136
ENSMUSG00000002797	212	270	251	103	83	28	59	77	147
ENSMUSG00000002799	274	131	85	327	387	45	80	126	98
ENSMUSG00000002803	230	170	172	250	330	63	168	173	159
ENSMUSG00000002804	221	252	243	227	246	36	214	141	97
ENSMUSG00000002808	211	430	467	86	41	22	223	693	489
ENSMUSG00000002812	3232	1274	1244	3122	3102	511	1791	2301	1999
ENSMUSG00000002814	366	191	158	208	234	44	121	165	170
ENSMUSG00000002820	409	248	264	434	484	73	532	519	341
ENSMUSG00000002825	100	78	78	236	267	52	60	93	101
ENSMUSG00000002831	56	15	10	30	29	5	525	1469	1241
ENSMUSG00000002833	663	323	330	458	444	97	203	344	291
ENSMUSG00000002835	176	25	79	87	65	8	48	233	83
ENSMUSG00000002844	317	87	89	254	278	38	277	665	388
ENSMUSG00000002845	464	495	553	354	267	40	157	291	311
ENSMUSG00000002846	313	182	271	251	247	48	216	413	243
ENSMUSG00000002847	25	8	4	29	50	9	33	316	15
ENSMUSG00000002870	513	127	275	334	343	57	202	227	269
ENSMUSG00000002871	444	279	250	361	401	79	186	400	190
ENSMUSG00000002881	2187	1591	1601	986	835	175	1240	1931	1258
ENSMUSG00000002885	1487	227	314	2556	2178	380	394	742	1040
ENSMUSG00000002897	1018	221	241	336	267	48	215	223	161
ENSMUSG00000002900	1032	95	276	259	150	46	1179	2120	2515
ENSMUSG00000002908	5	2	5	4	11	1	12	105	39
ENSMUSG00000002910	176	110	80	218	295	48	147	87	113
ENSMUSG00000002944	26048	31228	45699	5310	3543	1313	2317	3024	1443
ENSMUSG00000002948	649	377	420	572	489	123	298	460	489
ENSMUSG00000002949	573	413	424	496	502	98	450	644	568
ENSMUSG00000002957	2037	877	1000	1513	1340	240	1268	2049	1815
ENSMUSG00000002963	476	240	277	355	372	64	260	297	276
ENSMUSG00000002968	496	192	160	587	594	95	249	241	316
ENSMUSG00000002980	14337	8158	9298	3527	3170	627	195	1393	846
ENSMUSG00000002981	2332	1603	1639	2082	2369	395	1355	1411	967
ENSMUSG00000002983	648	248	282	450	514	56	111	160	151
ENSMUSG00000002984	539	240	359	560	528	73	268	324	243
ENSMUSG00000002985	1592	340	175	1835	485	114	2274	3068	4318
ENSMUSG00000002992	17	1	7	82	126	11	54	15	12
ENSMUSG00000002996	3290	3469	3616	2558	2372	444	1610	3576	2125
ENSMUSG00000002997	1133	57	44	268	301	76	572	294	645
ENSMUSG00000003031	1284	1118	1062	745	754	187	882	1231	1286
ENSMUSG00000003032	4620	1612	1634	6005	6061	1236	5319	5285	3310
ENSMUSG00000003033	371	162	181	128	168	39	163	390	413
ENSMUSG00000003037	1516	1003	1188	1608	1826	292	1383	1194	993
ENSMUSG00000003038	1123	387	744	435	805	87	229	375	337
ENSMUSG00000003039	1462	1157	1358	1517	1871	285	1368	1255	1142
ENSMUSG00000003051	1442	1097	653	10934	13656	1953	4072	631	2018
ENSMUSG00000003062	817	1082	1302	501	569	101	240	383	331
ENSMUSG00000003068	1485	625	639	898	1019	168	558	601	641
ENSMUSG00000003070	21	7	10	10	8	1	16	28	35
ENSMUSG00000003072	1718	1131	1276	1898	2128	332	2275	2260	1364
ENSMUSG00000003099	1166	822	760	1133	1214	215	703	586	721
ENSMUSG00000003119	1889	1484	1374	1399	1223	313	778	668	1024
ENSMUSG00000003123	586	307	273	174	132	29	422	595	379
ENSMUSG00000003131	2116	1665	1943	1303	1305	252	815	1251	974
ENSMUSG00000003134	1492	972	887	521	450	77	212	296	525
ENSMUSG00000003135	453	204	228	323	322	67	301	367	334
ENSMUSG00000003153	136	89	120	12	6	9	33	157	91
ENSMUSG00000003154	455	175	190	325	306	71	318	302	444
ENSMUSG00000003161	2004	1204	1472	6393	7392	1061	5857	1858	2191
ENSMUSG00000003166	1594	882	1081	1436	1372	265	1062	838	1039
ENSMUSG00000003184	801	566	694	722	761	139	597	516	484
ENSMUSG00000003190	140	82	86	67	70	20	46	62	92
ENSMUSG00000003198	186	221	238	135	116	39	90	155	135
ENSMUSG00000003199	779	422	596	522	590	91	364	469	414
ENSMUSG00000003200	616	236	321	469	488	76	383	1228	523
ENSMUSG00000003206	19	6	6	4	6	0	6	14	4
ENSMUSG00000003208	126	92	89	84	74	19	61	75	63
ENSMUSG00000003226	8396	8202	9161	7938	7175	1407	4290	4777	4901
ENSMUSG00000003227	64	42	27	8	7	2	1	12	7
ENSMUSG00000003228	271	240	230	241	197	16	316	345	409
ENSMUSG00000003233	240	155	126	146	159	28	169	152	231
ENSMUSG00000003234	886	659	646	766	768	113	548	806	486
ENSMUSG00000003235	1252	866	938	919	931	157	677	1500	774
ENSMUSG00000003269	1260	676	775	1020	996	192	446	476	432
ENSMUSG00000003271	122	84	117	90	112	19	83	536	173
ENSMUSG00000003273	3	6	1	5	12	3	5	29	37
ENSMUSG00000003279	3	4	3	517	750	58	431	65	182
ENSMUSG00000003282	22	7	2	10	8	6	43	80	111
ENSMUSG00000003283	982	179	131	186	151	43	201	93	158
ENSMUSG00000003299	555	376	381	306	353	62	305	442	452
ENSMUSG00000003308	971	517	562	658	634	108	422	643	518
ENSMUSG00000003309	993	929	1050	1367	1491	226	868	876	447
ENSMUSG00000003316	3204	1928	1783	2845	2889	544	1776	1623	2733
ENSMUSG00000003344	525	210	286	388	412	67	155	385	306
ENSMUSG00000003345	1461	728	756	1226	1518	241	966	1300	988
ENSMUSG00000003346	625	386	364	596	610	91	999	748	527
ENSMUSG00000003348	611	269	326	464	385	61	235	367	450
ENSMUSG00000003352	359	131	128	364	367	71	245	230	526
ENSMUSG00000003354	42	13	22	0	5	0	10	15	28
ENSMUSG00000003355	143	232	258	46	38	9	70	99	52
ENSMUSG00000003360	1285	669	764	938	893	166	545	802	816
ENSMUSG00000003363	3618	592	606	1037	898	180	1823	1097	1042
ENSMUSG00000003378	243	97	81	39	37	7	33	90	178
ENSMUSG00000003379	36	8	12	4	5	0	3	4	16
ENSMUSG00000003380	1549	1878	1611	819	997	149	835	1436	938
ENSMUSG00000003382	1320	775	771	2917	2819	449	1476	825	1053
ENSMUSG00000003402	1444	604	766	1416	1492	223	640	572	655
ENSMUSG00000003411	85	18	14	42	4	21	512	67	108
ENSMUSG00000003418	1746	690	1085	884	1548	193	1442	171	428
ENSMUSG00000003420	1096	271	206	613	720	75	519	1978	1725
ENSMUSG00000003421	409	268	286	304	387	100	261	517	312
ENSMUSG00000003423	388	277	359	272	289	55	248	475	289
ENSMUSG00000003429	6821	4739	6043	8272	8454	1351	3560	7354	5221
ENSMUSG00000003435	1691	816	858	1474	1401	239	768	993	1010
ENSMUSG00000003436	2	8	15	14	3	1	11	5	9
ENSMUSG00000003437	888	509	577	751	738	170	280	539	491
ENSMUSG00000003438	464	241	329	391	402	56	273	379	211
ENSMUSG00000003444	193	178	179	114	160	23	94	219	100
ENSMUSG00000003452	347	329	378	933	898	343	770	339	968
ENSMUSG00000003458	1746	1061	1031	1860	2047	387	1293	888	1209
ENSMUSG00000003464	888	555	607	756	785	119	983	1028	901
ENSMUSG00000003469	38	13	6	16	15	3	5	324	110
ENSMUSG00000003476	0	0	0	0	0	0	7	244	1
ENSMUSG00000003477	279	97	95	10	7	2	43	743	147
ENSMUSG00000003484	192	4	7	40	1	3	61	33	36
ENSMUSG00000003500	365	73	103	176	135	23	112	222	151
ENSMUSG00000003518	1719	866	805	456	315	56	403	942	1505
ENSMUSG00000003526	273	226	188	83	69	15	58	103	68
ENSMUSG00000003527	296	190	145	219	224	56	173	182	183
ENSMUSG00000003528	1191	841	935	1296	1441	260	2115	659	1012
ENSMUSG00000003531	223	171	159	113	105	12	198	333	321
ENSMUSG00000003534	1107	247	295	1052	1356	217	946	354	705
ENSMUSG00000003541	2650	1251	1457	3510	3655	462	280	569	244
ENSMUSG00000003545	20828	7332	6418	12631	11837	2309	76	36	61
ENSMUSG00000003546	744	340	457	1241	1391	274	1342	330	584
ENSMUSG00000003549	211	178	183	205	206	27	126	393	226
ENSMUSG00000003559	327	326	382	469	544	86	191	341	231
ENSMUSG00000003573	208	89	123	85	94	11	105	209	146
ENSMUSG00000003575	106	70	87	71	70	19	52	66	134
ENSMUSG00000003581	607	418	442	268	293	51	132	264	253
ENSMUSG00000003585	425	347	296	123	109	19	13	26	39
ENSMUSG00000003604	261	138	183	230	254	46	164	208	178
ENSMUSG00000003617	1961	3236	2328	3266	2256	405	286	866	407
ENSMUSG00000003623	1017	1070	991	1975	1739	366	2051	7047	2555
ENSMUSG00000003644	1684	639	626	2521	3343	440	1114	298	651
ENSMUSG00000003660	3378	1999	1908	2221	1817	424	1376	1698	2258
ENSMUSG00000003662	688	548	596	581	683	133	527	764	606
ENSMUSG00000003665	10	1	7	6	3	1	7	105	26
ENSMUSG00000003680	514	410	419	418	435	75	257	282	288
ENSMUSG00000003721	601	713	603	510	583	97	973	670	520
ENSMUSG00000003731	1218	713	837	877	923	192	894	1068	987
ENSMUSG00000003746	3322	3344	2766	2271	2298	628	2741	4336	3962
ENSMUSG00000003752	641	296	274	2856	2837	392	245	1302	326
ENSMUSG00000003762	533	307	321	382	412	58	246	155	174
ENSMUSG00000003778	1261	1085	1167	990	993	205	725	559	925
ENSMUSG00000003779	216	39	162	154	131	25	162	160	140
ENSMUSG00000003808	556	252	303	432	459	81	329	444	271
ENSMUSG00000003809	440	395	464	350	333	71	310	224	222
ENSMUSG00000003810	925	436	420	1061	1056	196	631	869	883
ENSMUSG00000003812	939	521	512	170	154	29	364	331	279
ENSMUSG00000003813	808	520	630	606	626	121	443	827	472
ENSMUSG00000003814	12169	5513	8356	13735	13723	2203	6242	7870	7007
ENSMUSG00000003824	84	40	79	40	50	12	20	18	40
ENSMUSG00000003847	1778	1783	1556	1793	1505	300	1144	1273	2110
ENSMUSG00000003848	169	130	151	206	188	24	113	153	177
ENSMUSG00000003849	32	24	29	744	968	60	11630	2172	3484
ENSMUSG00000003863	27	8	10	28	22	0	27	340	53
ENSMUSG00000003865	813	548	490	409	393	67	345	1486	288
ENSMUSG00000003868	540	236	291	421	428	82	209	320	241
ENSMUSG00000003873	564	302	314	478	561	72	243	216	184
ENSMUSG00000003882	260	54	30	32	9	15	20	24	24
ENSMUSG00000003923	609	476	626	509	567	102	459	544	540
ENSMUSG00000003929	247	298	336	176	206	52	214	318	320
ENSMUSG00000003948	481	370	302	104	81	31	317	260	756
ENSMUSG00000003949	12	2	6	8	0	3	29	173	136
ENSMUSG00000003955	489	498	564	336	395	57	721	1909	807
ENSMUSG00000003970	11193	7648	8689	12086	11881	2058	4039	8435	6484
ENSMUSG00000003974	0	0	0	0	0	0	1	2	15
ENSMUSG00000003992	518	909	777	400	329	374	364	704	1202
ENSMUSG00000004018	142	115	207	164	158	27	162	178	161
ENSMUSG00000004031	0	0	1	3	2	1	20	11	123
ENSMUSG00000004032	69	69	23	111	106	21	541	1500	729
ENSMUSG00000004035	10	24	1	25	35	10	87	58	57
ENSMUSG00000004038	4	2	0	20	26	4	68	558	29
ENSMUSG00000004040	6050	3999	3627	3183	2651	518	1592	1971	2088
ENSMUSG00000004043	378	105	148	173	182	36	355	307	306
ENSMUSG00000004044	3010	885	1130	2586	2331	452	1770	5752	8022
ENSMUSG00000004054	830	266	273	693	696	110	411	240	302
ENSMUSG00000004056	2309	1579	1661	819	812	169	1026	2772	1518
ENSMUSG00000004069	1075	735	830	1032	1030	188	681	925	669
ENSMUSG00000004070	1296	1093	1226	631	637	120	441	871	684
ENSMUSG00000004071	822	661	585	438	427	77	393	672	581
ENSMUSG00000004085	1596	934	1190	487	397	104	1109	5767	4696
ENSMUSG00000004096	1268	1055	1136	1001	1139	233	840	1270	1036
ENSMUSG00000004098	36	2	0	2	2	1	346	752	437
ENSMUSG00000004099	1790	544	747	1084	1081	165	530	755	639
ENSMUSG00000004100	228	83	106	176	147	32	71	113	99
ENSMUSG00000004105	69	23	19	13	5	1	459	2350	1450
ENSMUSG00000004110	27	38	26	20	20	14	47	21	73
ENSMUSG00000004113	6	2	2	107	123	24	191	18	167
ENSMUSG00000004127	119	96	148	93	126	31	58	175	83
ENSMUSG00000004151	70	104	179	360	338	87	121	231	493
ENSMUSG00000004187	94	50	51	95	93	17	34	34	83
ENSMUSG00000004207	34985	2124	1662	10756	7345	1436	7161	8762	10009
ENSMUSG00000004233	309	240	274	410	367	52	83	124	166
ENSMUSG00000004263	286	132	80	142	133	27	155	102	234
ENSMUSG00000004264	1823	1066	1222	1750	1737	319	999	1566	995
ENSMUSG00000004266	1523	246	312	358	335	69	439	265	308
ENSMUSG00000004267	21	6	1	6	11	1	28	58	88
ENSMUSG00000004268	656	534	658	594	695	114	376	1014	704
ENSMUSG00000004270	1440	924	984	830	850	158	792	411	445
ENSMUSG00000004285	1157	802	876	959	1043	123	642	976	592
ENSMUSG00000004296	37	9	3	8	1	1	1	4	1
ENSMUSG00000004319	2156	2087	2380	3169	3092	589	2765	2391	1806
ENSMUSG00000004328	37	69	15	134	174	15	22	25	77
ENSMUSG00000004347	90	189	129	108	80	28	791	107	374
ENSMUSG00000004356	1029	740	812	575	453	133	307	470	705
ENSMUSG00000004359	377	191	161	173	120	117	104	78	177
ENSMUSG00000004360	13	4	0	11	18	5	53	787	557
ENSMUSG00000004364	3670	2433	2717	3175	2914	652	1941	4326	2144
ENSMUSG00000004366	4	0	0	0	0	0	1267	112	337
ENSMUSG00000004383	1049	480	413	470	549	109	256	745	803
ENSMUSG00000004393	570	309	352	472	514	87	255	434	390
ENSMUSG00000004394	1199	1055	1126	1033	1250	189	1266	841	844
ENSMUSG00000004415	16	26	20	47	45	10	39	28	29
ENSMUSG00000004446	122	67	85	204	172	31	64	90	75
ENSMUSG00000004451	1395	612	842	1323	1525	184	1360	819	889
ENSMUSG00000004455	2752	1938	1995	1676	1775	314	1451	1899	1883
ENSMUSG00000004460	2014	1285	1709	1446	1554	243	1072	1197	860
ENSMUSG00000004462	256	231	263	142	149	29	110	132	149
ENSMUSG00000004473	52	16	13	8	13	2	77	506	1264
ENSMUSG00000004500	200	208	243	113	97	27	135	236	216
ENSMUSG00000004508	817	232	204	223	186	45	214	467	558
ENSMUSG00000004530	2621	892	935	1773	1874	283	1824	1485	2214
ENSMUSG00000004535	5343	4588	4898	8247	8229	1374	5596	4164	4281
ENSMUSG00000004552	942	225	81	24584	29009	3770	41990	6497	14206
ENSMUSG00000004558	93	38	22	113	135	33	682	7244	1413
ENSMUSG00000004561	205	171	175	160	138	42	128	130	175
ENSMUSG00000004562	954	153	154	1277	1502	221	1089	991	1112
ENSMUSG00000004565	1001	494	599	1128	1144	198	357	281	316
ENSMUSG00000004567	347	156	155	268	254	57	221	276	279
ENSMUSG00000004568	1371	687	676	1664	1674	290	1125	1843	1147
ENSMUSG00000004591	2532	2250	2601	2571	2341	517	2019	2608	2442
ENSMUSG00000004609	379	34	16	33	5	8	36	90	73
ENSMUSG00000004610	1228	1185	1302	1112	1108	205	1404	1512	968
ENSMUSG00000004626	2128	1342	1487	1625	1731	340	1643	516	847
ENSMUSG00000004631	291	371	513	44	34	13	314	969	875
ENSMUSG00000004633	57	11	27	1300	1262	178	757	184	404
ENSMUSG00000004637	365	325	272	299	248	62	115	135	176
ENSMUSG00000004642	1082	1002	1312	946	878	217	437	559	520
ENSMUSG00000004651	12	12	16	29	29	4	18	13	25
ENSMUSG00000004655	773	82	102	234	32	30	192	1995	1258
ENSMUSG00000004661	140	112	63	71	84	19	71	36	105
ENSMUSG00000004665	4697	2396	3102	748	730	170	421	951	2193
ENSMUSG00000004667	839	691	704	634	627	116	221	488	275
ENSMUSG00000004668	33	5	15	2	1	6	2	11	0
ENSMUSG00000004677	2199	626	649	1030	959	179	735	745	932
ENSMUSG00000004698	71	26	52	20	11	3	62	137	152
ENSMUSG00000004707	243	10	10	15	0	4	18	40	36
ENSMUSG00000004709	182	17	22	7	2	5	10	14	24
ENSMUSG00000004730	2397	163	81	145	5	22	360	966	829
ENSMUSG00000004748	84	64	54	93	100	26	260	167	88
ENSMUSG00000004768	112	82	124	65	49	24	171	295	375
ENSMUSG00000004771	2284	2068	2369	2510	2952	458	3256	6408	2540
ENSMUSG00000004788	425	196	208	341	376	66	247	360	267
ENSMUSG00000004789	1894	951	1132	1720	1651	325	2246	1822	1759
ENSMUSG00000004791	37	7	4	10	2	1	13	78	46
ENSMUSG00000004798	969	723	739	564	480	103	492	1095	951
ENSMUSG00000004814	1	4	2	1	1	0	13	175	80
ENSMUSG00000004815	358	263	220	309	331	62	131	371	237
ENSMUSG00000004821	0	0	0	0	0	0	29	1	2
ENSMUSG00000004837	111	35	46	12	6	3	21	154	71
ENSMUSG00000004843	1670	855	1177	2879	3107	554	2748	2794	1834
ENSMUSG00000004846	1931	649	780	645	566	115	283	653	662
ENSMUSG00000004849	558	357	448	566	634	83	453	378	273
ENSMUSG00000004864	623	474	576	973	950	145	1262	1458	680
ENSMUSG00000004865	1592	1053	1237	1263	1308	268	920	1927	1466
ENSMUSG00000004880	1178	1021	1457	1238	1209	217	615	1003	959
ENSMUSG00000004885	9	2	4	3	1	1	9	3527	200
ENSMUSG00000004891	236	27	72	97	35	18	195	268	420
ENSMUSG00000004892	20	8	5	6	6	5	1	3	4
ENSMUSG00000004895	527	184	250	450	358	95	244	452	352
ENSMUSG00000004896	166	168	171	131	151	28	108	135	161
ENSMUSG00000004897	3566	2146	2373	3248	3425	538	1103	3307	1386
ENSMUSG00000004902	31	9	13	0	0	2	0	2	0
ENSMUSG00000004929	337	93	136	1317	1777	244	280	4389	728
ENSMUSG00000004931	462	255	285	281	260	32	171	633	245
ENSMUSG00000004933	15	6	4	32	43	13	45	22	66
ENSMUSG00000004934	257	150	179	272	267	56	161	196	178
ENSMUSG00000004936	2495	1906	1792	1816	2230	341	2230	2794	1438
ENSMUSG00000004937	720	363	341	742	834	143	518	744	549
ENSMUSG00000004939	5	6	6	4	16	2	31	156	13
ENSMUSG00000004945	604	615	754	625	639	105	730	1273	972
ENSMUSG00000004947	291	182	176	213	168	38	84	189	139
ENSMUSG00000004951	2296	2423	644	813	620	103	385	9033	2922
ENSMUSG00000004952	137	21	14	19	18	4	61	97	271
ENSMUSG00000004961	71	7	27	10	3	3	20	2	8
ENSMUSG00000004980	4419	6149	5412	4575	3825	824	3230	2402	3357
ENSMUSG00000004988	152	371	216	44	46	0	0	2	5
ENSMUSG00000004994	102	82	87	88	116	23	73	138	91
ENSMUSG00000004996	271	171	152	384	386	78	83	184	123
ENSMUSG00000005034	2055	1650	1500	1080	964	182	763	1019	2141
ENSMUSG00000005043	429	244	248	189	282	58	133	156	195
ENSMUSG00000005045	70	4	15	6	7	1	16	21	35
ENSMUSG00000005054	2641	1577	1590	1106	1081	185	982	1592	908
ENSMUSG00000005057	135	19	22	28	10	6	20	25	10
ENSMUSG00000005069	797	419	438	414	455	83	342	417	470
ENSMUSG00000005078	363	331	371	248	179	29	261	536	313
ENSMUSG00000005087	13112	3958	6328	5467	4362	857	569	1868	1297
ENSMUSG00000005089	29	23	31	16	25	7	70	16	116
ENSMUSG00000005102	1183	926	1123	421	374	82	226	167	345
ENSMUSG00000005103	7620	2960	3794	7174	7810	1171	5852	4325	5181
ENSMUSG00000005107	59	24	17	70	70	18	27	60	39
ENSMUSG00000005124	35	3	9	0	0	3	62	82	126
ENSMUSG00000005125	1833	209	228	2909	2583	265	3885	2957	2132
ENSMUSG00000005131	10	12	21	11	5	4	1	16	14
ENSMUSG00000005142	4402	638	618	1525	1387	252	895	746	928
ENSMUSG00000005148	700	393	322	1465	1233	258	239	314	164
ENSMUSG00000005150	183	132	163	195	186	40	118	135	124
ENSMUSG00000005161	2390	1972	2632	1987	2214	390	2638	5811	3126
ENSMUSG00000005198	2371	1475	1262	794	761	201	911	991	1430
ENSMUSG00000005204	994	614	727	778	814	161	533	618	552
ENSMUSG00000005220	20	25	44	5	8	3	12	8	5
ENSMUSG00000005225	306	320	370	653	675	115	751	475	508
ENSMUSG00000005233	57	15	72	42	38	10	135	113	89
ENSMUSG00000005237	48	19	16	13	4	5	2	9	6
ENSMUSG00000005251	2257	1016	1286	2600	2584	439	502	533	293
ENSMUSG00000005262	873	786	736	735	716	101	502	632	574
ENSMUSG00000005267	43	42	23	28	46	5	43	95	159
ENSMUSG00000005268	8	19	23	10	20	17	326	150	730
ENSMUSG00000005299	985	641	646	939	886	164	903	735	706
ENSMUSG00000005312	3242	1683	1928	2127	1919	395	1386	2265	1483
ENSMUSG00000005320	13	2	1	90	54	8	3	23	49
ENSMUSG00000005338	0	0	3	2	1	1	168	990	840
ENSMUSG00000005354	438	361	506	642	527	81	563	911	461
ENSMUSG00000005355	0	0	0	0	0	0	16	690	452
ENSMUSG00000005360	348	231	485	97	68	31	361	189	315
ENSMUSG00000005362	765	861	770	613	581	118	551	1046	744
ENSMUSG00000005364	43	55	40	64	73	164	39	30	49
ENSMUSG00000005370	755	604	734	628	523	100	405	487	496
ENSMUSG00000005371	1580	947	892	811	736	186	906	1272	1308
ENSMUSG00000005373	16	47	23	144	148	47	17	210	18
ENSMUSG00000005374	550	528	523	275	257	48	132	197	240
ENSMUSG00000005378	390	213	316	328	367	63	150	314	168
ENSMUSG00000005397	277	13	19	128	137	22	1587	5440	5362
ENSMUSG00000005410	441	71	348	232	292	46	136	176	208
ENSMUSG00000005413	2233	1484	1111	531	344	78	176	2210	577
ENSMUSG00000005417	7633	3646	3624	6968	6283	1263	3800	6867	6100
ENSMUSG00000005442	1106	368	371	571	604	132	370	400	618
ENSMUSG00000005447	524	429	490	580	727	133	499	203	130
ENSMUSG00000005465	78	2	3	5	3	4	11	28	16
ENSMUSG00000005469	1085	536	573	514	537	96	523	955	673
ENSMUSG00000005470	107	12	72	45	47	13	45	35	29
ENSMUSG00000005474	0	0	0	0	0	1	0	127	1
ENSMUSG00000005481	905	391	442	735	738	141	509	505	455
ENSMUSG00000005483	4632	7408	3489	7044	4997	1177	656	1506	610
ENSMUSG00000005493	26	54	30	27	28	13	21	17	22
ENSMUSG00000005501	728	892	893	601	541	113	613	554	668
ENSMUSG00000005505	235	224	230	159	132	30	185	590	246
ENSMUSG00000005506	2016	1523	1465	1997	1839	402	1348	891	1666
ENSMUSG00000005510	922	884	889	964	1100	135	1209	1985	884
ENSMUSG00000005514	4602	3159	2461	2504	2718	404	1655	2225	1448
ENSMUSG00000005533	718	237	123	58	43	16	293	379	656
ENSMUSG00000005534	2112	1734	1396	1655	1786	402	1562	1153	1701
ENSMUSG00000005540	67	47	82	83	63	17	0	3	13
ENSMUSG00000005547	20	18	27	11	10	1	0	526	0
ENSMUSG00000005553	4	4	2	14	21	6	43126	5482	15215
ENSMUSG00000005566	2968	1013	1193	2442	2380	414	841	1147	1505
ENSMUSG00000005575	976	491	613	692	846	145	564	999	514
ENSMUSG00000005580	404	306	239	188	199	56	209	228	404
ENSMUSG00000005583	180	15	13	37	0	10	203	2903	683
ENSMUSG00000005609	1360	1115	1171	1031	1013	199	667	889	798
ENSMUSG00000005610	12737	10246	11054	9309	8283	1849	9219	17781	12669
ENSMUSG00000005611	20	2	2	6	3	2	326	389	1759
ENSMUSG00000005615	2200	1504	1614	1303	1277	236	3165	1929	2190
ENSMUSG00000005621	952	514	459	600	520	125	322	368	581
ENSMUSG00000005625	1844	1081	1140	1693	1982	351	1061	1841	1236
ENSMUSG00000005628	4	6	11	1	6	0	33	1432	5
ENSMUSG00000005640	0	0	3	1	2	1	15	0	19
ENSMUSG00000005656	1803	1393	1870	1828	1982	305	3961	1951	1862
ENSMUSG00000005667	579	296	654	93	93	14	163	106	116
ENSMUSG00000005672	130	7	22	47	37	17	485	129	686
ENSMUSG00000005674	384	250	312	388	417	63	453	614	376
ENSMUSG00000005682	489	328	248	370	327	63	266	257	332
ENSMUSG00000005683	2911	1633	2031	3139	3185	534	4942	5576	3422
ENSMUSG00000005686	306	78	86	247	227	58	438	196	268
ENSMUSG00000005687	650	545	591	623	707	112	337	592	481
ENSMUSG00000005698	1521	989	1048	1196	1176	245	865	979	1162
ENSMUSG00000005699	90	69	59	52	41	7	77	73	56
ENSMUSG00000005716	0	0	0	2	1	1	83	4795	4
ENSMUSG00000005718	42	36	24	64	57	22	31	62	109
ENSMUSG00000005732	982	514	784	759	784	181	446	740	799
ENSMUSG00000005763	52	2	6	4	1	3	2	1	19
ENSMUSG00000005774	386	410	451	341	355	51	108	157	258
ENSMUSG00000005779	1989	1684	2039	1575	1742	267	1635	2453	1508
ENSMUSG00000005800	257	18	10	30	1	8	0	1	0
ENSMUSG00000005802	1548	1610	1422	1327	1161	224	1132	3382	1242
ENSMUSG00000005803	1049	1276	1110	2474	3008	502	4220	1733	2481
ENSMUSG00000005804	442	228	329	465	515	88	281	326	304
ENSMUSG00000005813	967	720	852	892	917	168	1061	784	805
ENSMUSG00000005823	1140	979	1024	1253	1497	224	782	523	548
ENSMUSG00000005824	30	13	4	7	3	1	6	3	10
ENSMUSG00000005836	1173	805	726	1328	1352	261	1098	260	647
ENSMUSG00000005846	1484	1154	1454	1158	1130	193	677	1449	954
ENSMUSG00000005871	5858	6669	6220	3261	3231	677	2537	1583	2178
ENSMUSG00000005873	2106	1457	1703	844	840	171	1295	1400	1406
ENSMUSG00000005881	1345	858	1025	1562	1751	289	892	831	841
ENSMUSG00000005882	556	478	546	562	666	118	515	605	584
ENSMUSG00000005886	1543	1144	1036	1382	1254	280	1036	2125	1201
ENSMUSG00000005893	1714	1461	1325	1209	1162	234	961	935	1344
ENSMUSG00000005897	389	290	291	229	261	46	123	185	221
ENSMUSG00000005899	565	272	299	350	364	90	161	226	265
ENSMUSG00000005907	422	585	435	358	344	90	306	206	294
ENSMUSG00000005936	1053	418	494	504	486	111	626	1014	862
ENSMUSG00000005947	163	27	18	24	5	7	18	13	5
ENSMUSG00000005949	431	341	337	236	172	52	197	325	335
ENSMUSG00000005950	152	93	149	22	20	12	9	106	14
ENSMUSG00000005951	149	107	110	171	131	24	97	105	83
ENSMUSG00000005958	1156	569	425	427	333	90	279	609	349
ENSMUSG00000005968	1009	696	697	1941	1433	212	508	1922	667
ENSMUSG00000005973	139	118	236	49	33	5	408	2635	1917
ENSMUSG00000005981	1396	1002	1071	1376	1452	235	952	1152	1141
ENSMUSG00000005982	722	439	393	503	466	83	320	462	356
ENSMUSG00000005983	88	70	66	58	76	14	45	32	42
ENSMUSG00000005986	44	27	29	23	19	2	18	25	39
ENSMUSG00000006005	6043	4468	4910	4585	4386	969	3390	3607	3855
ENSMUSG00000006010	1145	1241	1421	826	931	163	990	1131	1148
ENSMUSG00000006014	17	16	7	4	0	1	20	238	173
ENSMUSG00000006019	252	117	156	211	251	49	112	355	172
ENSMUSG00000006021	228	134	167	173	224	33	121	191	173
ENSMUSG00000006024	1728	1076	1104	1218	1235	240	632	1600	978
ENSMUSG00000006050	1095	1019	1024	1046	1022	181	601	985	694
ENSMUSG00000006057	1041	875	1016	1067	1235	179	2891	3201	1479
ENSMUSG00000006058	405	295	349	349	409	78	386	405	402
ENSMUSG00000006095	747	402	462	587	789	99	500	761	478
ENSMUSG00000006127	949	830	676	867	860	151	365	618	739
ENSMUSG00000006134	828	533	606	634	439	106	401	510	508
ENSMUSG00000006143	12	5	1	14	15	2	0	28	5
ENSMUSG00000006154	896	554	533	504	476	92	416	5251	590
ENSMUSG00000006169	2265	1765	1915	5091	5114	858	2492	2324	1771
ENSMUSG00000006191	487	516	585	535	565	130	286	435	472
ENSMUSG00000006204	0	0	0	0	0	0	22	2	8
ENSMUSG00000006205	299	122	221	62	61	7	605	1653	2141
ENSMUSG00000006215	380	139	193	294	275	47	209	463	214
ENSMUSG00000006218	11	10	1	5	7	0	35	32	19
ENSMUSG00000006219	234	23	26	329	388	47	692	158	881
ENSMUSG00000006221	7	3	6	1	0	0	106	1298	463
ENSMUSG00000006235	37	8	7	3	4	0	3	5	17
ENSMUSG00000006241	42	36	35	22	34	5	22	18	34
ENSMUSG00000006262	2458	2734	3047	1821	1876	378	2190	2086	1914
ENSMUSG00000006273	4178	3678	3061	2207	1939	359	814	2404	955
ENSMUSG00000006276	706	377	443	661	568	124	353	578	506
ENSMUSG00000006281	1025	384	376	642	561	122	855	704	917
ENSMUSG00000006288	399	354	363	435	544	104	331	265	277
ENSMUSG00000006289	566	558	612	368	460	75	299	670	423
ENSMUSG00000006299	2557	1485	1875	2170	2138	349	1122	1444	973
ENSMUSG00000006301	3317	1291	1479	4113	4781	710	3535	3463	2419
ENSMUSG00000006304	5442	3619	3756	4507	5251	906	3701	3923	2903
ENSMUSG00000006307	934	366	393	540	426	104	395	315	507
ENSMUSG00000006310	21	13	13	21	16	2	8	11	3
ENSMUSG00000006315	537	453	623	484	478	80	338	828	441
ENSMUSG00000006333	11460	8314	10364	13682	12718	2336	5009	9871	7969
ENSMUSG00000006335	117	109	131	98	107	15	66	126	79
ENSMUSG00000006342	223	314	117	10	11	3	129	109	662
ENSMUSG00000006344	432	476	701	25	14	9	83	144	186
ENSMUSG00000006345	11	4	14	68	97	16	20	4	20
ENSMUSG00000006356	2565	1289	1715	448	302	81	217	1707	657
ENSMUSG00000006360	1108	612	982	4321	4815	725	2916	4593	2392
ENSMUSG00000006362	19	3	14	4	5	2	45	74	54
ENSMUSG00000006369	107	11	13	10	7	8	1651	5006	6801
ENSMUSG00000006378	173	177	272	115	121	21	159	312	192
ENSMUSG00000006386	258	49	67	62	4	10	205	1334	696
ENSMUSG00000006390	13836	24089	27136	2791	2482	620	669	2222	1198
ENSMUSG00000006392	984	1119	1207	441	476	90	320	521	351
ENSMUSG00000006395	224	116	96	242	191	33	80	236	226
ENSMUSG00000006398	221	66	259	151	170	25	111	163	150
ENSMUSG00000006403	33	3	5	31	20	3	51	45	68
ENSMUSG00000006411	737	367	428	738	882	154	123	1358	277
ENSMUSG00000006412	286	230	218	260	290	59	143	159	230
ENSMUSG00000006418	1278	1033	1048	1206	1132	187	703	536	661
ENSMUSG00000006435	99	11	28	14	14	2	20	442	145
ENSMUSG00000006442	267	110	165	166	106	18	90	211	142
ENSMUSG00000006445	5770	1805	2508	7932	7777	1172	622	512	390
ENSMUSG00000006456	413	283	255	423	344	50	186	186	327
ENSMUSG00000006457	0	3	3	4	2	2	40	5521	77
ENSMUSG00000006462	44	49	34	52	15	8	13	33	16
ENSMUSG00000006463	109	84	77	126	187	35	94	84	105
ENSMUSG00000006464	133	99	104	88	71	15	70	128	160
ENSMUSG00000006471	432	246	230	465	410	87	453	847	325
ENSMUSG00000006476	506	242	284	809	822	117	301	527	434
ENSMUSG00000006494	901	983	667	911	991	185	910	1530	869
ENSMUSG00000006498	3608	1730	2236	3770	3282	679	1545	1177	1638
ENSMUSG00000006517	448	162	292	275	296	26	153	215	163
ENSMUSG00000006519	2555	517	613	1985	2184	335	645	615	517
ENSMUSG00000006522	9	15	16	3	0	0	3	18	15
ENSMUSG00000006526	1157	1315	1487	341	285	73	143	221	256
ENSMUSG00000006527	688	580	490	342	281	48	250	225	395
ENSMUSG00000006529	363	393	367	67	95	19	3	5	9
ENSMUSG00000006538	14	2	8	572	634	183	251	40	98
ENSMUSG00000006542	4	6	2	4	2	0	12	354	15
ENSMUSG00000006567	2094	2241	1507	595	492	158	190	15	103
ENSMUSG00000006574	3	0	5	0	0	0	2	21	285
ENSMUSG00000006575	49	58	17	17	25	1	31	52	22
ENSMUSG00000006576	215	101	101	61	53	15	62	208	272
ENSMUSG00000006585	218	26	43	104	122	30	45	46	92
ENSMUSG00000006586	9	0	7	3	1	4	127	228	442
ENSMUSG00000006587	17	10	18	44	23	2	11	26	14
ENSMUSG00000006589	649	269	291	1254	1676	246	833	492	488
ENSMUSG00000006599	1161	1014	862	1100	1017	155	787	716	774
ENSMUSG00000006611	401	410	352	236	171	62	258	402	329
ENSMUSG00000006638	61	75	77	144	100	19	203	93	123
ENSMUSG00000006641	124	69	71	97	91	16	67	75	79
ENSMUSG00000006642	2	1	2	831	809	142	1659	486	771
ENSMUSG00000006651	27	6	8	5	4	1	232	49	138
ENSMUSG00000006673	2666	1917	2072	2022	1975	396	989	1362	1352
ENSMUSG00000006675	62	37	45	7	6	4	29	101	97
ENSMUSG00000006676	1921	771	949	1373	1228	239	783	1193	1204
ENSMUSG00000006699	10145	6391	7667	6042	6568	1156	5807	8728	6672
ENSMUSG00000006705	293	253	319	296	249	56	205	326	340
ENSMUSG00000006711	42	9	13	5	4	0	23	2	14
ENSMUSG00000006715	132	75	123	129	143	24	246	129	113
ENSMUSG00000006717	320	368	397	233	261	40	706	797	414
ENSMUSG00000006720	72	68	59	22	32	13	14	23	25
ENSMUSG00000006728	1595	1012	1425	1056	1070	228	735	1194	1239
ENSMUSG00000006731	1620	756	705	2251	2675	394	1419	269	641
ENSMUSG00000006732	178	138	189	157	178	33	131	173	196
ENSMUSG00000006736	1237	718	1030	1102	1067	201	753	862	753
ENSMUSG00000006740	7244	6724	7336	7239	7922	1401	6986	7286	5845
ENSMUSG00000006763	177	175	184	171	158	30	129	160	201
ENSMUSG00000006764	12	11	18	0	0	1	2	23	5
ENSMUSG00000006777	1936	1354	2219	4212	3483	554	1896	5542	1661
ENSMUSG00000006782	385	255	353	541	642	87	267	512	377
ENSMUSG00000006784	61	66	89	53	32	15	30	25	34
ENSMUSG00000006800	997	211	219	765	675	92	696	1430	1842
ENSMUSG00000006818	2655	2644	2458	1857	1795	294	1762	1711	1064
ENSMUSG00000006850	143	162	168	167	196	35	78	105	108
ENSMUSG00000006906	168	133	180	79	97	21	186	285	259
ENSMUSG00000006920	816	576	531	750	850	145	684	965	1085
ENSMUSG00000006930	401	192	249	65	81	19	44	8	69
ENSMUSG00000006931	189	141	151	165	159	42	388	546	616
ENSMUSG00000006932	32656	21196	28491	30158	30924	5085	12150	10168	8980
ENSMUSG00000006941	419	295	356	273	244	56	235	479	389
ENSMUSG00000006958	47	16	23	68	105	8	35	200	147
ENSMUSG00000006998	3315	1873	2651	2783	2630	433	2103	4065	2313
ENSMUSG00000007021	3	0	3	4	2	0	10	4	16
ENSMUSG00000007029	2483	887	873	2879	2978	278	393	469	498
ENSMUSG00000007030	58	34	32	68	73	25	44	76	64
ENSMUSG00000007033	20	31	6	6	1	0	8	169	2
ENSMUSG00000007034	393	394	388	3362	3941	537	1706	306	732
ENSMUSG00000007035	24	30	37	46	45	23	60	14	56
ENSMUSG00000007036	974	743	717	870	1013	178	674	790	571
ENSMUSG00000007038	1581	663	668	1165	1321	204	799	366	398
ENSMUSG00000007039	620	298	445	94	97	39	122	832	437
ENSMUSG00000007041	4055	2272	3083	4945	5409	986	5049	2584	2204
ENSMUSG00000007050	120	59	70	87	67	17	54	82	77
ENSMUSG00000007080	181	38	128	361	336	53	85	85	109
ENSMUSG00000007097	35	25	14	10	2	3	398	5321	1247
ENSMUSG00000007122	1	0	1	1	1	3	81	5320	10
ENSMUSG00000007207	16	10	7	42	60	8	11	32	17
ENSMUSG00000007216	53	48	45	28	19	7	26	98	82
ENSMUSG00000007279	18	2	16	2	1	1	18	37	79
ENSMUSG00000007338	426	368	485	366	305	71	313	449	422
ENSMUSG00000007379	185	129	105	100	85	25	110	1212	284
ENSMUSG00000007411	2070	1369	1539	1296	1233	272	930	1451	1037
ENSMUSG00000007415	1348	1201	1077	1152	1227	224	816	1027	871
ENSMUSG00000007458	5669	3213	4422	5529	5811	1014	2645	1892	2265
ENSMUSG00000007476	852	390	332	1009	1042	177	445	492	437
ENSMUSG00000007480	4	12	6	0	0	1	0	1	0
ENSMUSG00000007564	3190	1612	1876	2147	2186	391	1260	1928	1957
ENSMUSG00000007570	245	165	150	204	236	50	115	202	162
ENSMUSG00000007589	276	238	283	168	221	51	124	194	158
ENSMUSG00000007591	1	14	8	8	4	4	7	3	0
ENSMUSG00000007603	411	214	188	259	328	54	128	208	228
ENSMUSG00000007610	235	154	181	241	215	41	122	140	167
ENSMUSG00000007613	6178	3868	3233	2030	1485	347	882	970	1156
ENSMUSG00000007617	1024	1227	1372	1186	863	141	215	463	310
ENSMUSG00000007646	23	26	26	12	17	8	12	16	29
ENSMUSG00000007653	0	0	0	0	0	2	32	83	352
ENSMUSG00000007655	1766	533	566	374	218	54	1414	4775	9986
ENSMUSG00000007656	947	883	1115	1038	1077	198	1057	1076	1144
ENSMUSG00000007659	1735	1109	1130	1891	1807	318	467	513	396
ENSMUSG00000007670	1539	535	536	1073	1147	183	454	489	800
ENSMUSG00000007682	13	3	4	0	0	1	54	781	34
ENSMUSG00000007721	386	191	202	300	419	61	359	419	229
ENSMUSG00000007739	3204	2145	2926	2787	2759	460	1791	3674	2572
ENSMUSG00000007777	187	216	245	189	212	41	321	548	243
ENSMUSG00000007783	21	13	12	9	5	0	24	110	93
ENSMUSG00000007805	0	0	0	0	0	0	12	234	46
ENSMUSG00000007812	1336	1184	1219	1304	1001	209	751	671	1042
ENSMUSG00000007815	8757	5174	5367	5413	5956	1151	5932	8069	6847
ENSMUSG00000007817	1217	679	544	789	718	221	2142	1000	1833
ENSMUSG00000007827	218	228	256	141	80	29	71	154	229
ENSMUSG00000007833	651	264	298	618	674	100	331	272	240
ENSMUSG00000007836	1467	499	601	1468	1520	214	779	852	994
ENSMUSG00000007837	241	204	226	238	258	46	251	175	152
ENSMUSG00000007850	4553	6332	8155	4962	4293	845	1748	2150	3014
ENSMUSG00000007867	279	179	227	191	229	35	131	202	115
ENSMUSG00000007872	728	660	599	796	899	162	1022	438	610
ENSMUSG00000007877	3	1	1	0	1	0	161	7292	31
ENSMUSG00000007880	1639	798	702	935	737	178	877	554	1024
ENSMUSG00000007888	644	320	392	25	39	8	13	27	9
ENSMUSG00000007891	66769	6900	6310	14763	11208	2018	9314	25136	7527
ENSMUSG00000007892	9086	6222	8874	9823	9784	1576	5562	10544	9297
ENSMUSG00000007908	225	228	368	194	225	43	15	27	57
ENSMUSG00000007950	187	82	104	57	55	9	59	293	250
ENSMUSG00000007987	140	101	138	196	239	40	106	148	126
ENSMUSG00000007989	179	188	306	36	39	19	172	109	183
ENSMUSG00000008036	993	580	663	800	943	130	728	958	597
ENSMUSG00000008090	302	161	198	120	99	26	156	318	169
ENSMUSG00000008136	167	37	32	595	522	55	1439	979	807
ENSMUSG00000008140	629	307	368	530	589	99	371	520	589
ENSMUSG00000008153	21	4	32	3	12	4	18	19	14
ENSMUSG00000008167	414	297	235	378	467	88	155	150	162
ENSMUSG00000008193	53	10	11	49	41	7	83	19	61
ENSMUSG00000008200	1291	1006	743	1079	953	186	405	444	581
ENSMUSG00000008206	397	313	439	91	77	57	371	358	696
ENSMUSG00000008226	325	414	433	210	167	42	159	321	224
ENSMUSG00000008301	654	614	652	554	563	131	320	585	562
ENSMUSG00000008305	1189	1072	953	652	454	102	329	573	718
ENSMUSG00000008307	43	60	57	60	51	20	33	33	48
ENSMUSG00000008318	222	14	17	18	12	3	21	78	29
ENSMUSG00000008333	510	393	478	431	458	81	380	732	545
ENSMUSG00000008348	77411	29350	23209	65497	64374	9473	12608	19149	17158
ENSMUSG00000008373	832	481	624	535	620	118	255	513	350
ENSMUSG00000008384	2055	1046	1546	1721	1541	283	573	584	348
ENSMUSG00000008393	1632	830	836	1787	1887	304	1613	1691	1508
ENSMUSG00000008398	651	298	232	266	242	50	130	333	277
ENSMUSG00000008429	654	439	437	384	378	94	314	860	592
ENSMUSG00000008435	481	394	356	662	601	128	605	838	542
ENSMUSG00000008450	157	78	115	111	99	7	129	223	191
ENSMUSG00000008461	74	24	68	7	1	5	3	37	9
ENSMUSG00000008475	4606	2208	2571	3519	3614	594	3788	3281	2565
ENSMUSG00000008489	0	0	0	0	0	5	8	24	15
ENSMUSG00000008496	17	4	7	16	39	3	13	14	35
ENSMUSG00000008540	5706	7553	7747	4747	5034	822	890	1934	1912
ENSMUSG00000008575	2619	2210	2082	2963	2723	570	1828	2692	3495
ENSMUSG00000008601	569	452	636	1645	1706	267	859	1704	492
ENSMUSG00000008604	967	459	530	1035	978	201	421	486	459
ENSMUSG00000008658	0	0	1	0	1	1	7	319	2
ENSMUSG00000008668	8664	7173	9083	14379	13277	1637	5533	9943	7525
ENSMUSG00000008683	5995	4628	6287	6479	6312	1040	3483	8835	5833
ENSMUSG00000008690	1903	1084	1238	1330	1452	225	958	1556	1136
ENSMUSG00000008730	4138	3261	2892	3614	3392	666	2712	2932	2979
ENSMUSG00000008734	850	650	663	194	158	30	90	513	224
ENSMUSG00000008763	2427	1949	2154	2745	2800	502	1713	1765	1949
ENSMUSG00000008822	114	108	166	83	129	21	114	215	137
ENSMUSG00000008843	0	0	0	1	0	0	0	0	13
ENSMUSG00000008845	15	4	1	6	1	3	156	588	765
ENSMUSG00000008855	1150	620	471	965	1052	207	600	1003	907
ENSMUSG00000008859	1410	1583	1625	1051	1198	248	1106	1325	884
ENSMUSG00000008892	1685	1396	1989	1471	1448	249	2184	3726	1626
ENSMUSG00000008932	14	34	18	13	17	6	18	16	37
ENSMUSG00000008958	484	219	327	421	470	97	247	377	300
ENSMUSG00000008976	1028	825	1063	842	736	165	960	1374	1276
ENSMUSG00000008999	10	12	5	16	9	1	71	90	152
ENSMUSG00000009013	3024	2275	3098	2475	2554	436	2196	5273	3767
ENSMUSG00000009030	852	1019	1235	793	811	170	692	881	664
ENSMUSG00000009035	543	218	214	377	319	48	210	297	377
ENSMUSG00000009070	25	26	21	19	7	4	2	1	5
ENSMUSG00000009073	1180	933	799	992	1044	193	663	890	917
ENSMUSG00000009075	1	0	0	0	0	1	1	28	0
ENSMUSG00000009076	135	77	119	147	187	25	164	182	96
ENSMUSG00000009079	2979	2205	2351	2787	2664	514	1340	1474	1744
ENSMUSG00000009090	1598	1112	930	1522	1532	247	1130	1484	954
ENSMUSG00000009092	28	9	15	12	6	2	34	1	11
ENSMUSG00000009097	92	37	32	36	65	10	10	375	2
ENSMUSG00000009108	5	1	11	1	9	2	7	15	7
ENSMUSG00000009112	787	491	521	554	641	98	644	973	566
ENSMUSG00000009114	261	90	172	28	28	6	0	55	5
ENSMUSG00000009145	67	36	33	273	310	64	203	36	94
ENSMUSG00000009185	9	3	2	1	0	0	47	10	58
ENSMUSG00000009207	388	380	609	314	281	53	257	898	283
ENSMUSG00000009210	32	17	10	11	6	0	0	7	0
ENSMUSG00000009246	2	1	5	183	233	66	232	35	238
ENSMUSG00000009281	82	12	13	5	0	2	800	2174	2645
ENSMUSG00000009291	3137	1660	1674	3967	5102	907	7526	3156	4082
ENSMUSG00000009292	61	19	12	28	18	11	10	21	51
ENSMUSG00000009293	609	309	301	388	409	64	294	1047	300
ENSMUSG00000009350	6	1	1	2	0	1	0	14	16
ENSMUSG00000009376	5787	7616	8787	4470	3735	931	1390	436	1363
ENSMUSG00000009378	196	84	139	283	249	39	47	39	11
ENSMUSG00000009394	5	3	0	2	5	2	38	46	50
ENSMUSG00000009418	165	68	43	57	24	19	337	597	788
ENSMUSG00000009470	4786	3496	4018	3812	3414	684	2624	2404	2960
ENSMUSG00000009471	0	0	0	0	0	0	4	92	0
ENSMUSG00000009535	488	485	574	425	380	76	340	523	385
ENSMUSG00000009545	746	578	586	3364	2740	457	527	117	175
ENSMUSG00000009549	1301	1270	1438	681	794	143	623	1684	878
ENSMUSG00000009555	890	352	364	438	475	88	288	371	394
ENSMUSG00000009563	638	492	468	491	476	73	258	265	217
ENSMUSG00000009566	192	90	146	193	144	22	126	144	125
ENSMUSG00000009569	1005	504	408	585	629	129	398	541	560
ENSMUSG00000009575	2749	3135	3872	2360	2526	516	1754	1911	2714
ENSMUSG00000009585	926	708	696	302	256	50	208	110	195
ENSMUSG00000009588	43	3	0	4	1	2	0	0	1
ENSMUSG00000009614	252	158	209	408	404	58	101	153	233
ENSMUSG00000009621	1261	544	477	796	740	112	290	163	318
ENSMUSG00000009628	425	630	872	53	81	16	372	83	1107
ENSMUSG00000009630	1838	1191	1371	1422	1317	264	731	1040	866
ENSMUSG00000009633	116	72	39	73	14	5	49	271	87
ENSMUSG00000009640	238	166	195	174	221	36	148	205	221
ENSMUSG00000009646	25	17	24	7	17	1	334	43	91
ENSMUSG00000009647	737	460	566	1636	2065	292	2168	1187	1136
ENSMUSG00000009654	12	32	30	5	5	0	2	6	6
ENSMUSG00000009681	2836	1445	1373	1071	949	163	489	416	703
ENSMUSG00000009687	1567	111	96	177	101	37	122	463	283
ENSMUSG00000009733	233	202	226	189	183	40	109	146	195
ENSMUSG00000009739	334	307	227	84	93	19	46	77	178
ENSMUSG00000009741	1218	721	790	909	786	161	673	436	645
ENSMUSG00000009772	610	166	271	221	108	21	27	143	71
ENSMUSG00000009828	1757	2064	1916	2907	3289	580	1356	474	815
ENSMUSG00000009863	1338	1085	1220	1148	1247	205	2656	2942	1374
ENSMUSG00000009876	22	19	16	1	1	1	4	4	3
ENSMUSG00000009894	397	312	395	369	424	68	280	561	400
ENSMUSG00000009900	52	35	3	6	0	1	0	5	12
ENSMUSG00000009905	1340	1576	1661	1680	1642	303	679	437	579
ENSMUSG00000009907	2180	1660	2019	2654	2597	501	2430	2590	2029
ENSMUSG00000009927	6671	5833	6793	7422	7340	1251	3860	10006	7030
ENSMUSG00000010021	65	9	18	2	8	4	11	11	12
ENSMUSG00000010025	2245	1912	2038	2813	2952	580	4094	1464	2229
ENSMUSG00000010044	52	9	26	3	6	0	1	0	4
ENSMUSG00000010045	570	271	366	563	614	105	350	439	314
ENSMUSG00000010047	300	134	185	419	477	77	257	333	197
ENSMUSG00000010048	381	261	293	364	289	41	175	285	243
ENSMUSG00000010051	66	33	68	104	95	38	165	165	311
ENSMUSG00000010054	408	383	415	476	471	86	398	576	284
ENSMUSG00000010057	292	234	226	209	186	33	194	436	207
ENSMUSG00000010064	2	0	1	1	3	1	93	166	54
ENSMUSG00000010066	0	0	2	3	3	3	23	17	37
ENSMUSG00000010067	882	730	571	1050	926	182	367	767	394
ENSMUSG00000010080	2309	2022	1231	2920	2587	430	1274	2975	776
ENSMUSG00000010086	2	0	0	0	0	1	8	24	35
ENSMUSG00000010095	3374	1421	1664	1577	1446	318	902	472	694
ENSMUSG00000010097	2634	2407	2564	1993	1884	382	963	1242	1293
ENSMUSG00000010110	1653	1718	1721	1187	1156	200	673	946	912
ENSMUSG00000010122	3	1	0	0	0	0	6	321	3
ENSMUSG00000010136	49	6	37	4	0	3	0	4	0
ENSMUSG00000010142	174	14	14	5	3	3	52	50	75
ENSMUSG00000010154	223	48	72	632	810	133	946	140	372
ENSMUSG00000010175	51	3	1	6	6	5	44	147	98
ENSMUSG00000010205	493	209	231	304	345	75	313	167	337
ENSMUSG00000010277	4860	3553	3779	5746	5448	859	5195	6235	4144
ENSMUSG00000010290	340	404	487	313	240	65	290	543	581
ENSMUSG00000010307	204	33	33	18	19	5	74	99	138
ENSMUSG00000010311	10	6	4	8	7	3	73	93	776
ENSMUSG00000010342	43	26	62	15	4	3	9	12	13
ENSMUSG00000010358	445	251	363	378	330	61	552	523	537
ENSMUSG00000010362	159	164	201	121	129	13	122	153	156
ENSMUSG00000010376	1012	900	1042	873	1047	143	770	1276	690
ENSMUSG00000010392	849	620	684	701	723	132	584	698	658
ENSMUSG00000010406	455	453	482	507	659	69	304	487	290
ENSMUSG00000010453	1116	583	570	861	688	167	544	562	879
ENSMUSG00000010461	2	0	0	0	1	3	12	204	4
ENSMUSG00000010476	3	2	0	1	0	2	20	65	7
ENSMUSG00000010492	30	4	12	4	0	0	5	179	0
ENSMUSG00000010505	0	0	0	0	0	1	14	1	4
ENSMUSG00000010517	1850	1767	1956	1556	1814	240	1257	2786	1451
ENSMUSG00000010529	2	0	0	0	1	1	5	17	12
ENSMUSG00000010538	11	20	27	24	16	5	13	50	30
ENSMUSG00000010554	513	414	585	448	341	95	164	255	365
ENSMUSG00000010601	6	2	2	151	218	29	1587	250	663
ENSMUSG00000010607	204	213	252	227	209	30	200	138	130
ENSMUSG00000010608	2695	2639	2556	2174	2168	480	1476	1315	1860
ENSMUSG00000010609	844	227	247	384	413	72	205	192	217
ENSMUSG00000010651	71	14	4	523	726	79	114	31	102
ENSMUSG00000010660	63	17	10	91	124	13	210	1480	531
ENSMUSG00000010663	2029	1940	3106	893	1394	159	374	586	1463
ENSMUSG00000010721	484	546	684	554	558	79	248	400	434
ENSMUSG00000010751	680	1045	1014	612	637	236	593	351	892
ENSMUSG00000010755	872	435	528	455	445	76	357	2090	581
ENSMUSG00000010760	49	42	43	76	88	20	9	25	19
ENSMUSG00000010797	9	0	1	0	0	0	13	85	26
ENSMUSG00000010803	0	0	0	0	1	1	51	61	459
ENSMUSG00000010825	1	3	6	0	0	6	1	44	3
ENSMUSG00000010830	119	83	95	48	55	9	192	684	519
ENSMUSG00000010911	250	286	326	107	110	20	148	302	239
ENSMUSG00000010914	552	527	532	429	378	100	491	475	240
ENSMUSG00000010936	627	245	269	338	324	75	144	145	164
ENSMUSG00000011008	75	7	14	32	33	9	22	35	29
ENSMUSG00000011034	523	753	625	209	187	44	18	453	124
ENSMUSG00000011096	477	273	304	364	357	67	305	543	390
ENSMUSG00000011114	1550	801	991	2052	2630	414	1813	1783	1687
ENSMUSG00000011148	1423	1367	734	177	128	43	103	2103	46
ENSMUSG00000011154	50	4	18	2	2	3	0	1	0
ENSMUSG00000011158	497	392	371	393	427	73	248	298	415
ENSMUSG00000011171	235	87	130	12	4	0	108	117	401
ENSMUSG00000011179	2092	1463	2112	1948	2625	380	1851	1663	1259
ENSMUSG00000011254	172	130	201	98	76	24	88	151	85
ENSMUSG00000011256	2670	2774	2424	557	412	180	259	355	493
ENSMUSG00000011257	1285	458	609	1163	991	151	396	1694	631
ENSMUSG00000011263	17	0	0	3	2	0	11	5	5
ENSMUSG00000011267	157	48	72	25	16	6	0	19	7
ENSMUSG00000011305	30	12	13	7	19	6	18	54	0
ENSMUSG00000011306	349	221	192	363	316	72	199	263	295
ENSMUSG00000011382	216	367	249	121	105	59	115	201	216
ENSMUSG00000011427	492	432	455	324	271	67	277	316	406
ENSMUSG00000011463	2	1	0	1	0	3	19999	995	1403
ENSMUSG00000011632	6	0	2	7	1	0	5	880	122
ENSMUSG00000011658	176	138	166	117	164	31	101	237	243
ENSMUSG00000011751	5	2	10	10	9	2	15	4	27
ENSMUSG00000011752	3196	1140	1057	1599	1537	219	2639	3227	2446
ENSMUSG00000011831	1727	1548	1544	1568	1870	348	769	1387	1608
ENSMUSG00000011832	199	133	141	145	152	29	133	370	194
ENSMUSG00000011837	186	120	125	136	178	26	109	154	272
ENSMUSG00000011877	743	242	190	579	568	128	449	435	585
ENSMUSG00000011884	783	188	215	564	505	108	455	3081	1157
ENSMUSG00000011958	1847	1100	1255	519	447	109	856	1737	2073
ENSMUSG00000011960	1376	1306	1418	1311	1025	227	740	735	852
ENSMUSG00000012017	881	395	384	82	90	30	94	269	327
ENSMUSG00000012076	295	270	366	122	120	24	181	306	317
ENSMUSG00000012114	431	244	208	456	406	87	434	258	371
ENSMUSG00000012117	406	238	362	358	325	74	236	346	336
ENSMUSG00000012123	45	26	21	171	154	24	92	763	132
ENSMUSG00000012126	35	17	30	10	15	6	8	16	18
ENSMUSG00000012187	28	141	14	10	9	2	3307	425	842
ENSMUSG00000012296	225	69	103	136	97	14	88	201	144
ENSMUSG00000012350	5016	6011	6577	6804	5853	1182	784	8805	1303
ENSMUSG00000012396	7	10	6	6	6	2	0	1	4
ENSMUSG00000012405	6268	4447	6269	6211	6427	1115	5533	9653	6726
ENSMUSG00000012422	852	917	1230	726	764	144	942	1669	1138
ENSMUSG00000012428	727	1737	552	1404	898	142	234	437	269
ENSMUSG00000012429	198	258	315	225	249	48	405	375	332
ENSMUSG00000012443	299	61	382	217	222	32	339	404	408
ENSMUSG00000012483	132	81	137	139	156	27	179	231	168
ENSMUSG00000012519	177	104	138	283	326	52	374	139	204
ENSMUSG00000012520	0	0	0	0	0	4	8	4	15
ENSMUSG00000012535	1839	1667	1621	1495	1350	294	1108	2003	1634
ENSMUSG00000012609	380	302	349	298	292	73	187	234	296
ENSMUSG00000012640	666	637	672	467	456	83	552	633	574
ENSMUSG00000012705	1	3	0	0	0	2	124	75	37
ENSMUSG00000012819	0	0	0	0	0	2	2	14	13
ENSMUSG00000012848	7912	6384	8130	12611	11864	2035	4515	10748	6989
ENSMUSG00000012889	26	2	2	4	1	4	3	2	4
ENSMUSG00000013033	450	251	226	54	59	19	142	157	429
ENSMUSG00000013076	1166	570	916	318	251	48	587	3921	1820
ENSMUSG00000013083	0	0	0	7	18	2	133	10	20
ENSMUSG00000013089	4370	4202	5484	629	412	150	108	230	193
ENSMUSG00000013150	310	213	236	176	131	46	85	354	106
ENSMUSG00000013155	52	22	40	16	18	2	14	42	22
ENSMUSG00000013160	2698	1648	1637	996	921	164	735	2035	1285
ENSMUSG00000013236	1943	612	641	1222	1154	192	549	1212	1983
ENSMUSG00000013275	891	628	673	364	328	66	139	785	248
ENSMUSG00000013338	43	11	10	2047	2302	393	4128	651	2519
ENSMUSG00000013353	10	0	1	2	0	2	1	1	9
ENSMUSG00000013367	4	0	0	2	1	0	6	25	26
ENSMUSG00000013415	4	10	8	2	2	4	3	3	11
ENSMUSG00000013418	2	1	0	4	10	2	183	27	130
ENSMUSG00000013419	393	238	263	91	79	26	169	879	645
ENSMUSG00000013465	1046	615	751	969	1037	158	731	798	779
ENSMUSG00000013483	7	0	0	58	105	9	8	316	35
ENSMUSG00000013495	276	215	255	217	223	43	156	232	219
ENSMUSG00000013523	73	9	30	1663	2296	524	3634	551	1435
ENSMUSG00000013539	155	127	109	100	83	19	225	127	212
ENSMUSG00000013584	31	0	1	1	1	0	289	573	642
ENSMUSG00000013593	2429	1819	1857	2846	2703	416	3482	3575	2128
ENSMUSG00000013611	1	0	2	1	0	0	1	22	0
ENSMUSG00000013622	787	915	866	558	822	118	463	979	713
ENSMUSG00000013629	849	239	287	291	234	38	308	391	692
ENSMUSG00000013643	10	2	2	14142	28476	2835	25734	2994	8043
ENSMUSG00000013646	421	330	359	423	363	82	258	980	378
ENSMUSG00000013662	1559	1699	2084	1741	1970	362	1299	1564	1152
ENSMUSG00000013663	3575	2634	2747	3797	3756	754	3160	4253	3969
ENSMUSG00000013698	866	537	461	1086	828	174	769	2274	1999
ENSMUSG00000013701	996	813	768	1060	1079	192	1444	2170	868
ENSMUSG00000013707	182	16	6	23	4	1	53	105	55
ENSMUSG00000013736	607	550	650	502	449	107	506	769	708
ENSMUSG00000013766	59	43	63	80	104	18	378	568	194
ENSMUSG00000013787	2179	954	928	2294	2280	403	949	737	1034
ENSMUSG00000013822	708	501	595	602	690	117	663	861	572
ENSMUSG00000013833	478	226	221	314	361	75	240	283	321
ENSMUSG00000013846	1710	1605	1283	723	587	144	182	296	330
ENSMUSG00000013858	1393	757	683	1040	1247	201	518	871	565
ENSMUSG00000013878	474	628	626	451	517	103	403	724	460
ENSMUSG00000013921	3	0	0	0	0	2	60	81	268
ENSMUSG00000013973	377	316	315	430	418	93	272	329	307
ENSMUSG00000013974	1564	108	47	65	4	7	3	14	5
ENSMUSG00000013997	962	751	901	1109	1287	223	698	595	542
ENSMUSG00000014030	25	2	1	2	3	1	11	5	34
ENSMUSG00000014039	327	262	275	356	252	70	147	193	218
ENSMUSG00000014074	594	502	594	486	500	104	599	569	542
ENSMUSG00000014075	69	67	62	42	61	10	100	139	106
ENSMUSG00000014077	4498	3699	2360	4384	4538	771	3774	4798	2469
ENSMUSG00000014158	24	2	0	16	10	1	17	53	31
ENSMUSG00000014164	22	10	12	51	110	20	30	31	19
ENSMUSG00000014177	850	866	1109	825	891	155	641	483	421
ENSMUSG00000014195	1208	886	917	1313	1288	206	869	928	701
ENSMUSG00000014198	1	0	3	2	0	6	0	103	3
ENSMUSG00000014226	1118	948	1019	705	637	125	1032	1475	822
ENSMUSG00000014232	273	268	319	221	207	37	127	328	348
ENSMUSG00000014243	57	62	50	30	58	10	24	158	31
ENSMUSG00000014245	123	134	174	122	152	25	47	30	76
ENSMUSG00000014294	733	865	951	673	746	99	793	1440	694
ENSMUSG00000014301	74	72	89	38	33	11	24	161	35
ENSMUSG00000014303	224	64	73	148	113	33	110	215	292
ENSMUSG00000014313	2149	2494	2663	2010	2177	361	6575	8166	3438
ENSMUSG00000014329	535	284	548	1028	973	190	347	1239	1028
ENSMUSG00000014349	1605	683	907	1323	1181	227	1284	899	1072
ENSMUSG00000014353	1562	1492	1654	1430	1544	277	1053	896	1202
ENSMUSG00000014355	2280	1705	1937	1546	1557	321	1403	1844	2521
ENSMUSG00000014361	2365	91	60	125	12	26	94	171	339
ENSMUSG00000014402	1058	684	911	948	1094	217	936	1238	623
ENSMUSG00000014418	1379	1509	1315	865	759	134	379	356	597
ENSMUSG00000014426	829	473	484	786	732	133	531	652	650
ENSMUSG00000014444	2489	846	744	814	672	109	227	864	580
ENSMUSG00000014453	31	7	4	11	0	1	4	5	18
ENSMUSG00000014470	506	255	247	339	332	54	196	327	280
ENSMUSG00000014496	881	754	871	924	898	147	588	675	733
ENSMUSG00000014498	516	275	248	300	265	48	330	334	503
ENSMUSG00000014504	483	527	641	304	272	48	319	467	317
ENSMUSG00000014543	45	9	4	6	0	2	1	9	0
ENSMUSG00000014547	273	132	173	161	108	31	110	188	132
ENSMUSG00000014550	563	430	469	435	418	74	328	774	422
ENSMUSG00000014551	415	376	387	371	370	81	308	428	339
ENSMUSG00000014554	286	332	370	291	292	50	144	257	216
ENSMUSG00000014592	106	89	116	53	32	15	55	343	121
ENSMUSG00000014599	256	34	44	588	175	27	265	698	773
ENSMUSG00000014601	664	335	353	629	542	118	427	678	480
ENSMUSG00000014602	218	33	15	21	14	5	91	39	98
ENSMUSG00000014606	1474	999	1154	947	1097	199	985	2057	888
ENSMUSG00000014633	143	93	121	89	107	30	138	196	153
ENSMUSG00000014668	496	458	511	511	505	104	668	624	449
ENSMUSG00000014704	6	0	0	1	0	0	48	96	57
ENSMUSG00000014725	84	47	193	2074	1724	327	1626	575	665
ENSMUSG00000014748	1153	839	830	1098	1198	219	660	553	602
ENSMUSG00000014763	685	614	678	994	931	180	386	559	500
ENSMUSG00000014767	360	469	454	328	302	115	276	309	409
ENSMUSG00000014769	2106	2121	2479	2202	2330	391	2038	2803	1635
ENSMUSG00000014771	256	236	261	289	249	57	285	335	237
ENSMUSG00000014773	225	97	97	818	738	78	38	73	50
ENSMUSG00000014776	128	141	113	55	48	11	73	500	117
ENSMUSG00000014778	541	290	247	310	288	56	86	116	150
ENSMUSG00000014782	16	10	0	0	3	0	3	4	0
ENSMUSG00000014786	83	27	28	26	17	6	5	12	17
ENSMUSG00000014791	950	660	702	1082	1154	170	461	153	202
ENSMUSG00000014813	22	50	30	18	5	3	15	64	22
ENSMUSG00000014837	57	39	56	48	34	19	33	44	36
ENSMUSG00000014846	1191	207	584	96	71	48	738	9649	895
ENSMUSG00000014850	589	731	710	435	412	125	193	360	380
ENSMUSG00000014852	40	32	38	57	44	5	6	93	16
ENSMUSG00000014856	651	583	845	488	509	83	660	450	315
ENSMUSG00000014859	387	192	207	335	285	65	267	167	308
ENSMUSG00000014867	4223	2756	3598	3760	3595	577	2163	2979	2518
ENSMUSG00000014873	290	250	248	239	216	47	148	211	189
ENSMUSG00000014905	2260	2144	2835	1378	968	205	430	425	372
ENSMUSG00000014907	195	86	55	120	92	13	94	121	137
ENSMUSG00000014932	1361	1583	1910	1454	1303	296	1711	1236	1101
ENSMUSG00000014956	3743	3070	4048	3821	3563	768	7035	11292	11020
ENSMUSG00000014959	1758	1315	1449	1315	1340	221	864	1177	1080
ENSMUSG00000014980	143	123	167	94	105	26	89	274	214
ENSMUSG00000015002	2137	1957	1943	1739	1686	319	1520	1978	1838
ENSMUSG00000015013	510	378	494	310	370	66	334	572	243
ENSMUSG00000015016	162	91	106	178	170	37	163	91	134
ENSMUSG00000015023	436	234	286	412	394	84	210	307	340
ENSMUSG00000015027	414	78	102	329	301	71	121	151	158
ENSMUSG00000015053	26	1	3	4	1	1	6	11	25
ENSMUSG00000015083	7	13	14	19	5	0	7	27	6
ENSMUSG00000015085	100	67	47	167	201	46	249	664	616
ENSMUSG00000015087	1124	744	769	687	787	146	579	1060	724
ENSMUSG00000015092	1555	1018	1248	1585	1861	255	1440	1705	1042
ENSMUSG00000015093	1489	1121	1081	130	200	36	190	1556	168
ENSMUSG00000015094	548	425	546	828	879	155	430	492	463
ENSMUSG00000015095	585	365	371	434	604	89	371	525	420
ENSMUSG00000015112	540	351	546	399	419	76	396	305	218
ENSMUSG00000015120	3978	3547	3869	2093	2121	331	837	1267	1052
ENSMUSG00000015126	228	201	218	178	172	27	125	195	128
ENSMUSG00000015127	362	297	288	221	209	52	97	215	255
ENSMUSG00000015133	2478	1209	1167	1663	1597	272	872	895	1128
ENSMUSG00000015134	1360	95	160	244	302	30	92	280	263
ENSMUSG00000015143	5864	1548	1489	3529	3338	574	1304	599	4657
ENSMUSG00000015149	817	450	386	572	542	112	417	668	529
ENSMUSG00000015165	3295	1928	2161	3050	3047	499	2261	2088	2749
ENSMUSG00000015176	645	319	413	608	417	101	216	313	324
ENSMUSG00000015189	980	1060	1476	626	423	114	273	620	563
ENSMUSG00000015202	446	166	151	350	277	68	233	262	281
ENSMUSG00000015222	109	50	57	83	116	29	159	226	171
ENSMUSG00000015224	11	4	6	208	242	59	65	174	210
ENSMUSG00000015243	2324	1287	422	929	754	160	468	1552	1219
ENSMUSG00000015247	530	503	511	626	783	140	865	319	343
ENSMUSG00000015305	1337	554	503	1282	1300	243	718	1920	1163
ENSMUSG00000015312	2429	865	872	2014	1928	370	156	453	158
ENSMUSG00000015314	164	50	52	35	24	37	60	48	120
ENSMUSG00000015316	26	19	26	3	3	6	14	24	12
ENSMUSG00000015335	163	82	115	122	158	26	110	30	68
ENSMUSG00000015337	166	140	91	146	160	28	177	232	154
ENSMUSG00000015341	1007	689	733	893	940	154	1230	2156	1091
ENSMUSG00000015354	124	20	36	13	12	7	217	3590	944
ENSMUSG00000015355	516	39	37	35	4	5	87	321	145
ENSMUSG00000015357	1064	1068	1111	880	798	144	1050	1724	814
ENSMUSG00000015363	1311	1143	1263	1452	1539	229	788	862	517
ENSMUSG00000015365	0	0	0	18	7	4	0	1	0
ENSMUSG00000015377	117	93	70	87	77	24	49	41	55
ENSMUSG00000015396	706	310	368	300	98	42	93	153	63
ENSMUSG00000015437	15	2	4	0	1	0	3	0	8
ENSMUSG00000015451	33	11	6	16	2	3	1	4	6
ENSMUSG00000015452	21902	13502	15690	1886	1932	305	2	4	3
ENSMUSG00000015461	520	219	272	310	326	54	202	251	210
ENSMUSG00000015467	1	3	2	5	3	4	10	32	11
ENSMUSG00000015468	102	23	22	68	97	11	170	32	91
ENSMUSG00000015474	365	10	16	97	83	16	85	161	135
ENSMUSG00000015476	3	2	1	0	0	0	4	3	19
ENSMUSG00000015478	161	172	195	136	146	32	131	110	173
ENSMUSG00000015488	261	276	269	375	320	58	380	166	366
ENSMUSG00000015501	1261	804	806	890	834	140	688	1186	900
ENSMUSG00000015519	3	2	7	104	299	12	0	0	0
ENSMUSG00000015522	1032	732	736	592	670	137	635	1038	1051
ENSMUSG00000015533	2911	409	430	2683	2707	353	102	60	98
ENSMUSG00000015536	430	537	530	660	519	103	741	1588	867
ENSMUSG00000015542	396	347	314	348	299	79	145	150	142
ENSMUSG00000015568	8988	573	702	500	183	319	3769	2874	1848
ENSMUSG00000015575	1352	881	884	695	805	160	2001	1362	926
ENSMUSG00000015597	771	522	442	398	361	75	296	338	519
ENSMUSG00000015605	1023	493	591	1431	1190	167	320	492	649
ENSMUSG00000015619	9	2	0	74	95	26	5	1	19
ENSMUSG00000015627	24	17	4	874	1043	202	569	104	290
ENSMUSG00000015647	9930	2494	2294	7093	6710	1014	439	338	1131
ENSMUSG00000015652	9	4	19	126	121	13	43	10	15
ENSMUSG00000015653	563	287	496	1843	1918	387	538	210	663
ENSMUSG00000015656	43096	27314	18907	36223	28574	3793	7066	11106	7197
ENSMUSG00000015659	124	207	105	97	85	12	88	92	110
ENSMUSG00000015671	2480	2084	2524	1673	1844	343	1563	2617	1516
ENSMUSG00000015672	663	619	767	417	371	94	440	789	407
ENSMUSG00000015697	973	564	624	690	596	148	369	539	523
ENSMUSG00000015702	25	12	13	3	4	0	15	2774	386
ENSMUSG00000015709	172	10	4	11	7	5	37	58	41
ENSMUSG00000015711	432	278	307	308	290	53	212	526	232
ENSMUSG00000015714	5005	4378	4438	1970	2054	385	505	723	707
ENSMUSG00000015733	4823	3299	3686	3007	2941	563	2886	4215	3097
ENSMUSG00000015745	207	26	32	43	22	6	244	493	950
ENSMUSG00000015747	345	303	329	317	305	61	285	288	276
ENSMUSG00000015748	289	258	263	246	164	43	157	198	310
ENSMUSG00000015749	667	634	746	456	398	88	275	442	720
ENSMUSG00000015750	1013	442	578	1235	1275	196	735	703	659
ENSMUSG00000015755	1354	924	872	1288	1235	244	841	1372	960
ENSMUSG00000015757	924	1023	1069	830	741	191	531	708	687
ENSMUSG00000015759	693	564	746	750	720	134	656	1090	1090
ENSMUSG00000015766	1033	843	1116	7775	7745	1242	1205	736	914
ENSMUSG00000015776	1124	710	775	759	623	89	385	531	408
ENSMUSG00000015787	1	0	0	34	40	4	6	230	8
ENSMUSG00000015790	535	493	526	554	545	103	586	462	499
ENSMUSG00000015804	628	452	556	574	601	107	625	1052	644
ENSMUSG00000015806	750	297	354	335	397	69	306	461	289
ENSMUSG00000015812	7	9	17	8	7	2	5	7	6
ENSMUSG00000015829	4	7	5	9	5	9	32	12	19
ENSMUSG00000015837	12920	4898	6196	13005	11169	1500	3943	4901	4070
ENSMUSG00000015839	8869	5618	7554	5491	4715	863	5361	4626	3646
ENSMUSG00000015843	0	1	0	0	0	0	20	75	40
ENSMUSG00000015846	1540	320	286	910	981	175	802	1036	1075
ENSMUSG00000015850	327	99	62	68	67	19	81	415	585
ENSMUSG00000015852	16	1	0	5	1	2	134	459	392
ENSMUSG00000015854	3	2	0	0	0	0	12	49	30
ENSMUSG00000015869	596	382	377	545	567	92	391	316	567
ENSMUSG00000015879	0	3	1	0	1	6	4	27	40
ENSMUSG00000015880	126	30	162	88	97	14	127	144	133
ENSMUSG00000015882	918	1226	1149	2294	2503	564	3968	972	2080
ENSMUSG00000015889	1057	581	740	704	739	136	492	740	760
ENSMUSG00000015890	0	0	0	17	18	2	1	5	2
ENSMUSG00000015932	19540	16955	21556	21437	23471	3688	22266	21285	45585
ENSMUSG00000015937	2113	1309	1484	1805	1848	349	849	946	1010
ENSMUSG00000015942	221	162	164	153	128	26	61	59	135
ENSMUSG00000015943	164	192	194	148	171	19	134	157	78
ENSMUSG00000015944	252	164	121	79	69	15	119	431	256
ENSMUSG00000015947	71	8	6	20	1	5	47	34	37
ENSMUSG00000015950	1324	235	136	149	24	26	125	354	152
ENSMUSG00000015957	77	4	22	196	354	29	260	236	139
ENSMUSG00000015961	2447	1831	2234	2269	2400	349	1352	1023	1281
ENSMUSG00000015962	0	1	0	14	9	1	7	8	0
ENSMUSG00000015966	13	16	11	11	8	3	30	0	58
ENSMUSG00000015968	39	13	9	9	10	3	63	66	446
ENSMUSG00000015970	239	499	109	426	395	76	1073	176	553
ENSMUSG00000015971	643	519	546	643	540	113	263	437	459
ENSMUSG00000015980	53	32	33	32	19	7	24	19	56
ENSMUSG00000015981	14	2	3	1	0	0	14	15	48
ENSMUSG00000015994	1459	1466	1501	1067	1000	191	965	2361	1456
ENSMUSG00000016018	996	1022	1201	791	633	137	723	984	938
ENSMUSG00000016024	2467	3044	2499	1941	1542	301	85	198	128
ENSMUSG00000016028	3638	1706	1609	2045	2075	392	770	462	736
ENSMUSG00000016087	371	28	22	35	3	6	72	239	165
ENSMUSG00000016128	1262	888	744	326	279	61	545	716	924
ENSMUSG00000016181	171	101	159	126	119	15	61	109	151
ENSMUSG00000016194	224	64	49	9	4	5	75	306	231
ENSMUSG00000016200	9	1	1	0	0	2	1	4	11
ENSMUSG00000016206	165	117	181	70	97	20	28	54	129
ENSMUSG00000016252	1160	959	1263	1168	1419	187	2263	4444	1570
ENSMUSG00000016253	551	362	404	393	345	59	254	284	268
ENSMUSG00000016255	10	1	5	0	0	0	7	64	20
ENSMUSG00000016256	7290	1803	2048	1411	990	241	941	1266	981
ENSMUSG00000016257	670	514	583	522	593	96	1404	1490	672
ENSMUSG00000016262	59	25	54	80	52	18	80	98	189
ENSMUSG00000016283	73	22	32	37	6	2	24	5	17
ENSMUSG00000016344	506	459	478	904	1048	182	623	452	370
ENSMUSG00000016346	10	14	6	12	10	4	9	3	5
ENSMUSG00000016349	1	0	0	1	1	1	77	4153	31
ENSMUSG00000016356	102	60	48	36	28	14	45	70	77
ENSMUSG00000016386	3	1	0	2	0	0	1	14	9
ENSMUSG00000016458	2	0	0	0	3	3	23	76	222
ENSMUSG00000016477	174	72	135	86	70	13	62	93	69
ENSMUSG00000016481	1427	1410	1624	2626	2575	459	1204	1242	1231
ENSMUSG00000016487	2663	1919	1771	1281	1092	217	2177	3024	2298
ENSMUSG00000016493	50	71	70	52	67	17	59	66	94
ENSMUSG00000016494	627	281	257	169	118	132	1502	12207	6728
ENSMUSG00000016495	493	330	309	309	338	72	1401	582	692
ENSMUSG00000016496	1184	97	49	118	22	12	33	27	60
ENSMUSG00000016498	11	1	0	2	0	2	0	2	1
ENSMUSG00000016503	600	319	352	273	238	48	231	701	364
ENSMUSG00000016510	287	228	224	189	245	56	361	468	261
ENSMUSG00000016520	1205	714	750	512	421	78	649	395	527
ENSMUSG00000016526	409	221	236	88	77	25	10	22	5
ENSMUSG00000016528	4799	2752	2686	2220	2195	341	1021	2438	1377
ENSMUSG00000016529	21	4	3	0	2	0	1	0	1
ENSMUSG00000016541	3368	2268	2637	1636	1754	350	787	1303	1061
ENSMUSG00000016552	313	462	137	156	174	25	23	27	45
ENSMUSG00000016554	1647	890	1105	1596	1629	295	867	1310	1030
ENSMUSG00000016559	13093	11039	14700	12793	15337	2848	6475	5893	5299
ENSMUSG00000016619	1121	652	779	975	876	161	631	692	658
ENSMUSG00000016624	4	2	6	17	12	5	7	2	2
ENSMUSG00000016637	104	67	81	84	123	21	62	154	140
ENSMUSG00000016664	2832	1619	1914	2302	2694	501	2443	1539	1928
ENSMUSG00000016756	557	644	520	440	484	341	740	1747	2390
ENSMUSG00000016757	406	153	217	396	359	70	400	252	378
ENSMUSG00000016758	77	68	60	48	88	12	58	39	60
ENSMUSG00000016763	34	0	3	4	2	0	175	40	283
ENSMUSG00000016831	1396	867	941	1045	1031	186	833	1180	893
ENSMUSG00000016833	343	392	343	368	443	81	663	650	362
ENSMUSG00000016918	98	18	20	40	7	3	378	2386	1276
ENSMUSG00000016921	3296	2551	3106	2469	2114	473	1420	1609	1698
ENSMUSG00000016933	2349	1619	1666	590	493	113	371	890	766
ENSMUSG00000016940	393	413	332	359	415	62	227	274	317
ENSMUSG00000016942	0	1	0	23	77	7	1	4	0
ENSMUSG00000016946	495	205	264	683	793	109	339	886	293
ENSMUSG00000016984	137	96	130	255	180	56	197	210	235
ENSMUSG00000016995	1545	978	1296	309	250	56	10	35	20
ENSMUSG00000017002	1817	1424	1453	675	566	82	163	38953	3169
ENSMUSG00000017007	945	936	860	134	94	33	21	2	28
ENSMUSG00000017009	12378	9664	13130	12191	12444	2172	2643	1777	2650
ENSMUSG00000017119	3838	3231	3752	4555	4788	941	2882	3195	2762
ENSMUSG00000017132	1458	402	444	624	553	123	448	738	372
ENSMUSG00000017144	1031	644	782	4880	3664	612	790	1105	969
ENSMUSG00000017146	202	50	209	345	363	33	231	85	136
ENSMUSG00000017165	1	0	1	0	0	0	179	9	12
ENSMUSG00000017167	12	12	5	5	5	3	24	21	82
ENSMUSG00000017176	407	441	436	161	161	31	210	321	752
ENSMUSG00000017188	564	570	730	699	749	116	718	848	520
ENSMUSG00000017204	0	8	4	2	5	2	44	6670	616
ENSMUSG00000017210	638	291	301	403	456	77	261	520	378
ENSMUSG00000017211	2	0	2	4	8	4	28716	4525	11278
ENSMUSG00000017221	1212	619	657	1159	1209	189	591	945	616
ENSMUSG00000017264	771	406	573	600	523	116	374	771	549
ENSMUSG00000017286	1421	1410	1500	1184	1375	184	1162	1205	858
ENSMUSG00000017288	857	686	719	1051	1078	160	618	996	555
ENSMUSG00000017291	5644	5156	5634	3813	3667	776	3114	7358	4310
ENSMUSG00000017299	240	141	145	273	304	47	165	195	211
ENSMUSG00000017300	4	5	6	8	3	3	854	38535	79
ENSMUSG00000017307	132	117	115	180	224	29	263	185	167
ENSMUSG00000017309	26	3	6	10	3	2	46	45	53
ENSMUSG00000017314	57	23	17	13	22	5	54	22	77
ENSMUSG00000017344	4	0	0	0	1	0	87	172	68
ENSMUSG00000017376	595	513	532	321	266	65	324	211	309
ENSMUSG00000017386	966	379	538	1119	987	189	336	116	172
ENSMUSG00000017390	567	301	166	326	368	42	29	206	74
ENSMUSG00000017400	24	1	0	2	1	0	0	13	18
ENSMUSG00000017404	13491	12192	14168	20375	20540	3548	7902	12983	11173
ENSMUSG00000017405	227	122	142	204	247	37	159	95	117
ENSMUSG00000017412	1	2	8	0	2	2	23	25	19
ENSMUSG00000017417	53	2	2	4	2	1	5	64	16
ENSMUSG00000017418	1437	1106	1673	1537	1055	161	535	1559	783
ENSMUSG00000017421	2787	2845	3264	2540	2264	481	2098	2935	2536
ENSMUSG00000017428	1094	756	994	823	696	158	701	1139	699
ENSMUSG00000017446	39	7	20	8	8	6	106	804	411
ENSMUSG00000017453	15	13	6	7	12	4	24	8	19
ENSMUSG00000017466	2598	1132	1103	1030	864	253	1222	6461	6103
ENSMUSG00000017478	1076	473	580	931	792	171	435	457	595
ENSMUSG00000017485	4439	3390	3916	3290	3135	680	2614	5325	4096
ENSMUSG00000017491	128	79	55	69	63	16	24	178	86
ENSMUSG00000017493	599	112	110	107	64	19	1425	3332	2389
ENSMUSG00000017499	143	50	138	94	128	23	116	62	71
ENSMUSG00000017548	1391	866	1053	1196	1125	231	882	913	1120
ENSMUSG00000017550	194	105	235	124	131	23	94	122	157
ENSMUSG00000017561	752	515	487	367	239	73	173	407	336
ENSMUSG00000017607	268	40	25	529	434	82	21	73	122
ENSMUSG00000017615	3100	2850	3075	1638	1516	322	737	1655	985
ENSMUSG00000017631	2716	557	590	2067	2168	388	1280	667	1141
ENSMUSG00000017639	36	14	14	190	222	47	728	93	328
ENSMUSG00000017652	116	179	169	231	181	63	149	190	151
ENSMUSG00000017664	635	322	353	284	297	58	249	264	263
ENSMUSG00000017667	151	162	169	49	63	14	84	150	250
ENSMUSG00000017670	1473	563	679	412	330	64	267	627	587
ENSMUSG00000017677	3673	2365	3117	1803	1345	277	461	776	821
ENSMUSG00000017679	514	320	362	349	268	57	203	2658	557
ENSMUSG00000017686	1608	1592	1665	1018	1002	218	1410	1042	1182
ENSMUSG00000017688	0	0	0	352	366	81	145	20	37
ENSMUSG00000017692	36	22	33	11	12	2	46	143	82
ENSMUSG00000017697	24	9	4	58	58	15	79	43123	2260
ENSMUSG00000017707	8901	10323	9788	8151	7369	1183	3246	6174	4519
ENSMUSG00000017713	126	68	55	57	56	6	63	28	29
ENSMUSG00000017715	3310	2723	2338	959	912	184	242	374	289
ENSMUSG00000017716	119	58	137	94	74	29	95	88	90
ENSMUSG00000017718	121	67	58	52	118	26	152	64	105
ENSMUSG00000017721	557	238	281	971	990	149	401	397	328
ENSMUSG00000017723	10744	14542	15826	8855	7609	1518	105	35	52
ENSMUSG00000017724	390	83	195	247	225	31	8	28	14
ENSMUSG00000017734	259	150	245	355	301	43	422	437	518
ENSMUSG00000017737	129	1	5	25	0	1	45	36	85
ENSMUSG00000017740	27	18	13	2	5	5	5	4	6
ENSMUSG00000017747	283	231	234	258	322	55	168	152	170
ENSMUSG00000017754	640	21	35	78	10	12	261	813	614
ENSMUSG00000017756	1218	401	384	1209	1411	244	1803	342	1083
ENSMUSG00000017760	6122	1134	1161	2314	2348	427	1283	1908	1673
ENSMUSG00000017764	97	53	62	61	72	15	55	107	65
ENSMUSG00000017765	1445	516	560	190	151	41	152	479	473
ENSMUSG00000017774	5484	2128	2326	3534	3487	553	2098	3212	4003
ENSMUSG00000017776	3000	2611	2820	3975	3505	666	3525	2604	2694
ENSMUSG00000017778	200	168	189	276	294	61	357	371	353
ENSMUSG00000017781	2448	1054	1141	2405	2246	440	2202	3105	2283
ENSMUSG00000017801	854	852	884	824	848	147	742	697	524
ENSMUSG00000017802	1250	758	894	1264	1417	254	995	1072	912
ENSMUSG00000017817	13	6	1	6	1	1	254	625	1468
ENSMUSG00000017830	101	32	45	138	143	22	164	95	199
ENSMUSG00000017831	2349	2092	2252	1970	2067	364	1893	5881	1620
ENSMUSG00000017837	534	220	299	529	631	103	708	815	594
ENSMUSG00000017843	2045	1523	1708	1870	2240	395	1201	1906	1569
ENSMUSG00000017858	336	325	281	458	466	78	366	310	342
ENSMUSG00000017861	57	18	23	26	29	4	38	24	41
ENSMUSG00000017868	2	5	12	25	39	11	243	37	105
ENSMUSG00000017897	1193	658	735	1318	1302	227	746	233	310
ENSMUSG00000017929	951	81	129	219	232	34	100	171	146
ENSMUSG00000017950	220	26	65	2805	2902	594	1880	252	804
ENSMUSG00000017969	55	11	3	7	1	0	208	825	1353
ENSMUSG00000017978	1167	1468	1631	2071	2201	415	482	148	272
ENSMUSG00000017999	692	357	393	638	617	134	236	293	297
ENSMUSG00000018001	1731	812	622	577	550	102	858	1693	1523
ENSMUSG00000018008	1369	45	48	135	10	13	150	314	208
ENSMUSG00000018012	376	311	316	198	230	44	21	52	43
ENSMUSG00000018040	936	469	505	705	800	152	548	695	490
ENSMUSG00000018042	3286	1947	2519	2035	2206	426	1143	2106	2195
ENSMUSG00000018068	611	500	654	635	597	115	340	369	411
ENSMUSG00000018076	1873	1086	924	1306	1094	216	950	871	1297
ENSMUSG00000018102	881	450	496	856	664	127	1509	2130	1387
ENSMUSG00000018126	11	1	2	39	57	15	0	11	11
ENSMUSG00000018143	1583	568	755	3079	2814	443	647	392	475
ENSMUSG00000018160	1291	987	1202	1018	892	206	869	895	995
ENSMUSG00000018166	4731	2306	2538	8103	8285	1462	4229	2647	2114
ENSMUSG00000018167	1280	802	950	800	837	129	291	344	226
ENSMUSG00000018168	38	5	6	15	0	2	15	7	52
ENSMUSG00000018169	55	1	10	9	3	6	27	21	30
ENSMUSG00000018171	4683	8206	9320	10768	8167	1204	2686	1709	1703
ENSMUSG00000018189	438	342	393	300	246	68	283	498	359
ENSMUSG00000018196	523	651	633	427	430	357	456	490	653
ENSMUSG00000018199	2299	2645	3397	1239	1227	301	1149	1762	1361
ENSMUSG00000018209	1689	1119	1382	1255	1124	207	975	1562	970
ENSMUSG00000018211	0	0	0	11	14	1	1	17	0
ENSMUSG00000018217	831	542	379	128	121	17	547	2760	1831
ENSMUSG00000018238	27	21	13	4	6	1	21	13	6
ENSMUSG00000018239	43	36	35	37	27	6	33	76	54
ENSMUSG00000018263	14	2	8	0	1	3	3	105	2
ENSMUSG00000018286	2304	1452	1797	1438	1549	265	1524	2450	1637
ENSMUSG00000018287	578	611	754	525	574	92	304	569	350
ENSMUSG00000018293	4906	2046	2414	3652	4011	619	3331	2437	3787
ENSMUSG00000018322	598	267	312	467	475	112	261	469	356
ENSMUSG00000018326	2759	1583	1627	1978	1966	412	3402	3260	3396
ENSMUSG00000018334	174	36	36	277	304	42	126	322	146
ENSMUSG00000018339	197	54	39	23	13	0	490	366	1001
ENSMUSG00000018340	4605	3236	3923	825	723	166	1356	4969	4389
ENSMUSG00000018341	85	5	9	3	2	0	2	0	12
ENSMUSG00000018347	386	309	337	279	294	60	251	322	228
ENSMUSG00000018362	1031	1758	1358	1120	1530	214	2233	1140	917
ENSMUSG00000018363	1931	1723	1787	1565	1492	283	1096	1237	1257
ENSMUSG00000018372	222	279	265	214	228	45	109	160	167
ENSMUSG00000018377	1029	672	738	635	521	143	558	990	1395
ENSMUSG00000018378	116	49	53	60	52	19	87	348	311
ENSMUSG00000018379	3752	3106	3960	2891	2845	527	2389	2398	2297
ENSMUSG00000018381	99	4	5	26	9	6	17	16	43
ENSMUSG00000018387	161	139	141	168	273	40	78	25	120
ENSMUSG00000018395	393	289	346	235	231	39	99	236	178
ENSMUSG00000018398	1563	825	913	962	906	186	738	3438	1362
ENSMUSG00000018401	1087	736	683	624	644	112	1489	663	962
ENSMUSG00000018405	132	63	65	136	107	15	80	158	111
ENSMUSG00000018411	45	3	15	45	33	13	30	139	31
ENSMUSG00000018412	1322	800	836	1058	914	225	678	721	994
ENSMUSG00000018415	483	301	359	421	290	88	356	865	928
ENSMUSG00000018417	3890	2529	2049	1538	1465	346	859	562	3808
ENSMUSG00000018425	2686	2538	2457	1578	1534	280	905	864	1059
ENSMUSG00000018427	681	484	611	1981	1665	275	494	395	439
ENSMUSG00000018428	783	492	457	1126	1177	169	717	627	907
ENSMUSG00000018433	611	476	605	562	409	115	264	448	377
ENSMUSG00000018442	1211	1493	1633	760	820	158	764	727	539
ENSMUSG00000018446	497	269	262	562	507	109	369	467	386
ENSMUSG00000018449	349	342	313	143	151	34	112	206	238
ENSMUSG00000018451	2	0	2	1	0	0	14	62	21
ENSMUSG00000018459	7	3	1	3	1	2	14	14	14
ENSMUSG00000018470	11	8	7	2	3	1	1	9	2
ENSMUSG00000018474	3886	2031	2459	1883	1648	243	1101	1079	1763
ENSMUSG00000018476	822	345	269	504	412	94	331	170	340
ENSMUSG00000018481	1757	1539	1756	1161	828	178	1001	1257	1092
ENSMUSG00000018500	534	781	691	172	113	52	8	35	18
ENSMUSG00000018501	5491	5121	5475	4144	3731	811	2880	2352	3224
ENSMUSG00000018507	776	41	20	46	7	8	75	104	373
ENSMUSG00000018509	179	136	182	217	243	45	194	136	88
ENSMUSG00000018537	136	116	84	90	64	27	42	30	82
ENSMUSG00000018541	565	272	261	322	295	59	207	240	168
ENSMUSG00000018543	10	17	10	12	3	0	2	0	2
ENSMUSG00000018547	452	169	197	284	250	58	137	469	335
ENSMUSG00000018548	677	467	645	361	326	88	254	280	401
ENSMUSG00000018554	2	4	4	1	3	0	27	8	34
ENSMUSG00000018559	516	193	186	268	251	44	229	402	324
ENSMUSG00000018565	469	341	464	401	392	88	350	555	462
ENSMUSG00000018566	0	1	6	9	16	3	366	1323	988
ENSMUSG00000018567	5401	4612	4504	3247	3784	689	3503	4784	3122
ENSMUSG00000018569	1528	762	1097	3548	3721	586	31	0	9
ENSMUSG00000018570	43	34	31	35	39	9	30	17	17
ENSMUSG00000018572	1083	521	544	602	482	96	332	410	380
ENSMUSG00000018574	1727	1314	1150	1587	1641	258	1899	2268	1400
ENSMUSG00000018581	178	18	66	5	3	6	15	10	12
ENSMUSG00000018583	3647	1645	2813	3640	3072	526	1775	2044	1745
ENSMUSG00000018585	1256	1086	1284	858	1081	109	751	1247	580
ENSMUSG00000018593	7119	3257	5092	785	447	132	7054	30457	44059
ENSMUSG00000018599	296	182	197	183	239	34	203	444	101
ENSMUSG00000018604	27	4	7	8	0	2	79	401	101
ENSMUSG00000018623	0	24	0	1194	488	65	0	0	0
ENSMUSG00000018648	229	127	118	103	82	19	66	4039	414
ENSMUSG00000018651	149	100	160	98	90	15	64	195	167
ENSMUSG00000018654	522	51	44	45	9	10	74	98	121
ENSMUSG00000018659	787	586	592	754	881	173	791	261	431
ENSMUSG00000018661	603	336	325	642	739	110	478	393	393
ENSMUSG00000018666	746	741	850	634	604	116	469	512	652
ENSMUSG00000018669	568	481	574	483	525	85	367	374	338
ENSMUSG00000018672	189	157	181	41	24	3	174	657	559
ENSMUSG00000018677	1593	1014	1080	1287	1505	225	1315	704	985
ENSMUSG00000018678	59	41	31	51	43	14	64	54	77
ENSMUSG00000018697	431	257	310	522	426	74	176	316	305
ENSMUSG00000018707	12955	6387	6086	7454	6720	1376	8251	7579	10025
ENSMUSG00000018733	98	96	88	87	78	24	99	120	119
ENSMUSG00000018736	1919	1135	1321	2037	1720	341	1171	3843	1254
ENSMUSG00000018740	183	130	149	235	234	42	84	53	96
ENSMUSG00000018750	1677	1185	1008	868	947	243	424	779	1082
ENSMUSG00000018752	384	111	147	98	80	30	66	144	87
ENSMUSG00000018761	684	568	564	631	625	118	518	471	344
ENSMUSG00000018765	1304	647	792	955	898	163	518	1063	605
ENSMUSG00000018770	1301	875	999	1428	1464	209	2889	2463	1565
ENSMUSG00000018774	3376	339	201	602	465	107	157	285	196
ENSMUSG00000018796	996	505	401	713	593	112	1831	2649	1012
ENSMUSG00000018800	1103	766	1092	550	388	119	267	393	263
ENSMUSG00000018809	173	148	169	79	97	17	96	194	138
ENSMUSG00000018819	2173	159	108	177	11	33	486	2690	1835
ENSMUSG00000018820	821	463	493	526	500	109	303	230	312
ENSMUSG00000018821	1992	2047	2106	1107	1333	185	500	753	453
ENSMUSG00000018822	0	0	0	0	0	0	28	111	12
ENSMUSG00000018830	57	5	25	23	7	12	15556	6641	97196
ENSMUSG00000018841	218	169	176	289	286	87	191	170	297
ENSMUSG00000018845	4	0	0	1	0	0	18	822	15
ENSMUSG00000018846	2963	3738	4039	2612	2544	517	2052	2407	2061
ENSMUSG00000018848	1206	730	1035	921	953	168	775	2550	1047
ENSMUSG00000018849	3653	2082	2249	2539	2485	512	695	967	531
ENSMUSG00000018858	424	406	476	385	403	70	353	489	245
ENSMUSG00000018861	117	69	48	139	118	19	63	84	69
ENSMUSG00000018862	0	1	2	3962	4621	510	21	778	368
ENSMUSG00000018865	2	2	0	3	7	1	18	2	33
ENSMUSG00000018868	14	0	2	0	0	1	0	0	0
ENSMUSG00000018882	560	419	458	757	947	133	397	612	439
ENSMUSG00000018893	2	6	5	3	2	4	1122	36845	118
ENSMUSG00000018899	2757	2418	2713	3534	2745	481	746	504	861
ENSMUSG00000018900	601	661	423	957	874	154	369	333	322
ENSMUSG00000018906	1128	1205	916	562	496	99	345	432	592
ENSMUSG00000018909	1152	540	520	1176	1156	273	1447	1017	1535
ENSMUSG00000018916	214	372	485	444	186	36	1	0	3
ENSMUSG00000018919	0	0	0	206	235	46	349	38	124
ENSMUSG00000018920	1531	945	1236	3866	3286	436	673	250	356
ENSMUSG00000018921	233	57	85	133	130	18	96	113	177
ENSMUSG00000018923	233	252	264	201	211	42	204	271	182
ENSMUSG00000018924	49	1	2	5	9	5	56	346	71
ENSMUSG00000018927	34678	2667	1076	2430	94	348	662	2681	935
ENSMUSG00000018930	125	20	28	23	2	3	3	1	3
ENSMUSG00000018931	246	167	166	135	118	33	139	542	200
ENSMUSG00000018932	720	333	451	755	577	86	757	2253	569
ENSMUSG00000018965	2237	1052	1048	1671	1961	323	1553	1230	1411
ENSMUSG00000018974	440	201	293	424	403	84	266	225	296
ENSMUSG00000018983	531	355	320	167	106	25	220	69	149
ENSMUSG00000018986	22	3	6	2	0	1	10	55	29
ENSMUSG00000018995	271	311	260	276	265	47	229	162	236
ENSMUSG00000018999	518	300	366	317	238	60	278	435	321
ENSMUSG00000019027	110	6	18	0	1	4	3	8	27
ENSMUSG00000019039	603	397	515	635	708	115	265	264	310
ENSMUSG00000019054	1342	1319	1466	889	1053	169	880	1737	711
ENSMUSG00000019055	817	306	311	203	130	30	336	638	667
ENSMUSG00000019066	1202	824	1006	1902	2083	341	2830	2219	1609
ENSMUSG00000019080	73	42	38	85	67	7	41	94	36
ENSMUSG00000019082	125	58	70	113	104	20	108	64	146
ENSMUSG00000019102	83	52	28	285	189	36	2720	21133	992
ENSMUSG00000019122	895	80	86	222	44	33	444	1912	533
ENSMUSG00000019124	29	3	7	3	2	1	156	941	573
ENSMUSG00000019132	4169	2617	2426	2752	2484	438	2433	3256	2767
ENSMUSG00000019139	886	480	585	473	468	79	176	102	198
ENSMUSG00000019143	437	307	369	348	355	62	257	323	440
ENSMUSG00000019158	245	177	171	193	200	32	205	216	167
ENSMUSG00000019173	2968	1337	1596	2046	2217	380	2268	1835	1780
ENSMUSG00000019178	4	4	8	3	10	5	4	8	1
ENSMUSG00000019179	1656	997	1217	1627	1598	257	2595	2898	1474
ENSMUSG00000019188	3868	3067	3497	2119	2085	442	849	989	1004
ENSMUSG00000019189	2864	3671	2967	2038	1735	376	202	560	615
ENSMUSG00000019194	162	93	76	90	102	20	79	1613	128
ENSMUSG00000019210	3002	2482	2393	2093	2159	371	2259	4476	1620
ENSMUSG00000019214	63	10	27	20	27	5	16	13	34
ENSMUSG00000019230	1	4	5	1	1	3	3	5	94
ENSMUSG00000019254	1051	484	464	732	636	116	700	717	1488
ENSMUSG00000019256	1237	771	640	903	705	136	536	1035	541
ENSMUSG00000019261	224	35	50	118	134	32	65	103	127
ENSMUSG00000019278	69	20	18	13	0	0	177	858	332
ENSMUSG00000019295	330	197	274	274	229	44	209	223	296
ENSMUSG00000019297	403	197	169	262	282	60	170	251	304
ENSMUSG00000019302	3750	3396	2736	2105	1870	378	1248	1350	1235
ENSMUSG00000019303	51	27	29	17	14	2	16	87	101
ENSMUSG00000019312	519	469	416	945	1092	249	349	279	222
ENSMUSG00000019320	474	359	577	837	799	80	58	31	59
ENSMUSG00000019326	6	7	10	8	7	2	342	217	1278
ENSMUSG00000019338	729	520	472	453	476	105	358	139	352
ENSMUSG00000019362	1026	937	1015	904	881	157	631	1339	584
ENSMUSG00000019368	1663	1989	1871	267	257	79	300	37	102
ENSMUSG00000019370	3488	1739	2467	4508	5779	880	2596	2800	3513
ENSMUSG00000019373	1070	1015	1377	801	796	152	820	1779	948
ENSMUSG00000019428	2700	1848	1816	2403	2949	443	2308	2106	1853
ENSMUSG00000019432	2368	1427	1395	1654	1691	295	620	1051	1178
ENSMUSG00000019433	843	392	471	1065	1386	190	728	1181	589
ENSMUSG00000019437	353	394	471	198	229	34	135	357	170
ENSMUSG00000019461	329	146	162	189	189	37	92	256	200
ENSMUSG00000019464	39	10	17	7	11	0	58	68	100
ENSMUSG00000019467	79	12	9	12	5	2	179	670	1356
ENSMUSG00000019470	614	408	389	624	565	122	310	459	461
ENSMUSG00000019471	1207	726	826	1271	1328	194	700	1633	879
ENSMUSG00000019478	73	73	64	47	56	11	76	80	136
ENSMUSG00000019487	1232	677	636	1111	1207	182	403	1098	627
ENSMUSG00000019494	436	396	417	430	477	72	565	714	628
ENSMUSG00000019505	16529	11360	12804	14384	13171	2369	6923	11717	8114
ENSMUSG00000019518	560	300	310	444	498	100	342	298	364
ENSMUSG00000019528	1029	275	400	196	136	36	343	2185	707
ENSMUSG00000019539	107	6	8	8	2	3	577	2704	2969
ENSMUSG00000019564	328	134	102	64	76	13	372	109	169
ENSMUSG00000019577	1270	95	84	1557	1741	416	534	2680	520
ENSMUSG00000019578	1129	858	790	805	955	162	713	1251	658
ENSMUSG00000019579	1011	919	1444	1025	1199	192	1014	879	725
ENSMUSG00000019590	1571	1156	1156	1390	1763	212	837	643	357
ENSMUSG00000019647	59	12	19	14	21	8	99	171	244
ENSMUSG00000019659	670	459	517	864	1101	149	533	622	375
ENSMUSG00000019689	86	136	148	167	172	24	253	394	205
ENSMUSG00000019699	201	48	52	48	44	15	304	835	1192
ENSMUSG00000019710	1134	1084	1270	1466	1494	288	1102	1142	1041
ENSMUSG00000019715	521	379	454	383	342	65	228	563	518
ENSMUSG00000019718	12	20	15	9	15	4	62	143	110
ENSMUSG00000019726	6237	6199	5504	2480	1710	412	842	850	1178
ENSMUSG00000019731	1136	650	833	964	940	143	681	769	530
ENSMUSG00000019732	24	18	10	104	84	17	34	34	10
ENSMUSG00000019734	2317	1581	1580	4129	4436	771	1665	324	880
ENSMUSG00000019737	109	74	95	38	53	9	15	2	13
ENSMUSG00000019738	243	284	271	237	217	46	176	437	154
ENSMUSG00000019756	33	63	57	40	59	14	61	20	41
ENSMUSG00000019761	20	12	29	15	16	6	556	423	19160
ENSMUSG00000019762	44	33	46	636	709	245	1972	308	634
ENSMUSG00000019763	249	267	298	372	327	83	373	396	392
ENSMUSG00000019767	67	12	48	27	59	9	10	45	24
ENSMUSG00000019768	53	9	7	16	10	21	124	245	652
ENSMUSG00000019772	3	0	0	0	0	0	134	52	173
ENSMUSG00000019773	75	58	85	49	43	11	76	46	88
ENSMUSG00000019774	103	131	164	110	79	20	120	119	162
ENSMUSG00000019775	4	1	0	646	883	294	77	28	29
ENSMUSG00000019777	981	1127	1441	750	708	143	793	1691	1199
ENSMUSG00000019779	994	848	1283	4842	4425	848	1109	278	485
ENSMUSG00000019782	606	468	484	487	415	92	506	1187	746
ENSMUSG00000019785	1	2	3	3	4	4	5	0	19
ENSMUSG00000019787	0	1	0	0	0	0	48	3107	15
ENSMUSG00000019789	2	0	0	0	0	1	10	8	26
ENSMUSG00000019790	720	504	542	617	532	107	821	982	930
ENSMUSG00000019791	289	371	416	277	248	48	356	379	189
ENSMUSG00000019792	230	220	238	252	154	45	209	204	179
ENSMUSG00000019794	877	677	903	798	711	140	573	851	493
ENSMUSG00000019795	915	773	780	717	660	115	286	895	718
ENSMUSG00000019796	98	37	62	28	32	9	62	52	39
ENSMUSG00000019797	128	120	132	193	209	32	307	488	283
ENSMUSG00000019802	2670	2739	2446	1549	1504	322	1347	1636	1619
ENSMUSG00000019803	0	4	4	0	4	4	0	0	10
ENSMUSG00000019804	1518	678	715	1118	1164	208	1164	1295	1219
ENSMUSG00000019806	1236	1141	1145	310	297	108	434	434	329
ENSMUSG00000019808	85	64	86	71	86	15	26	79	45
ENSMUSG00000019809	612	892	917	492	494	107	232	325	274
ENSMUSG00000019810	1920	1742	2082	1604	1667	261	1573	498	686
ENSMUSG00000019813	116	171	175	84	87	27	94	103	132
ENSMUSG00000019814	600	479	620	421	419	73	319	564	395
ENSMUSG00000019817	180	175	254	184	118	51	329	1196	1043
ENSMUSG00000019818	6557	4015	4385	5720	6006	1101	6566	4355	4864
ENSMUSG00000019820	6295	4616	5197	4411	4073	829	3139	4199	5925
ENSMUSG00000019822	390	315	401	251	272	40	252	309	460
ENSMUSG00000019823	1175	149	136	128	73	29	204	586	983
ENSMUSG00000019826	292	263	292	219	215	48	132	156	196
ENSMUSG00000019831	1	0	0	3	3	0	21	11	26
ENSMUSG00000019832	816	70	68	238	200	45	181	404	409
ENSMUSG00000019837	226	228	294	272	279	68	176	196	163
ENSMUSG00000019838	444	45	54	685	1012	175	114	365	169
ENSMUSG00000019841	1452	1539	1686	1001	971	194	1509	1504	2048
ENSMUSG00000019842	295	171	167	411	376	88	199	238	369
ENSMUSG00000019843	243	58	99	33	22	5	131	1511	508
ENSMUSG00000019845	16	12	17	20	12	8	3	21	21
ENSMUSG00000019846	185	14	35	23	1	7	1005	2848	3986
ENSMUSG00000019848	11	8	5	0	0	0	13	385	27
ENSMUSG00000019849	1684	923	1171	738	818	147	644	695	577
ENSMUSG00000019850	6593	1852	3457	13801	10157	1217	213	131	177
ENSMUSG00000019851	1352	542	704	4667	5641	861	4473	24950	7224
ENSMUSG00000019852	1861	1655	1681	764	793	131	1152	231	601
ENSMUSG00000019853	17	4	9	201	230	34	52	2642	505
ENSMUSG00000019854	642	357	364	602	519	110	246	668	521
ENSMUSG00000019856	402	563	527	53	70	22	19	43	96
ENSMUSG00000019857	380	440	597	222	213	40	329	564	445
ENSMUSG00000019861	520	380	482	429	418	75	360	635	416
ENSMUSG00000019863	100	57	95	196	186	25	131	140	120
ENSMUSG00000019864	122	65	76	137	122	26	197	132	123
ENSMUSG00000019866	1382	228	342	3684	3897	628	892	16387	1651
ENSMUSG00000019867	6	6	1	9	16	6	5	1	0
ENSMUSG00000019868	561	397	499	479	521	79	492	591	339
ENSMUSG00000019872	2838	1471	1624	5281	5722	961	5667	1783	1931
ENSMUSG00000019873	2509	1863	1855	2346	2270	469	1135	2515	1791
ENSMUSG00000019874	3	0	1	0	3	0	30	122	71
ENSMUSG00000019876	344	243	244	121	151	314	197	146	179
ENSMUSG00000019877	4259	3889	4252	2330	2509	553	2347	3766	3535
ENSMUSG00000019878	346	247	280	222	189	49	378	752	296
ENSMUSG00000019880	1	0	0	0	0	4	205	74	1732
ENSMUSG00000019883	728	554	810	720	804	127	929	1087	711
ENSMUSG00000019888	5	21	7	12	6	24	10	5	6
ENSMUSG00000019889	2272	2009	1904	3596	3837	897	1859	528	1556
ENSMUSG00000019890	1	0	5	0	0	0	6	40	12
ENSMUSG00000019891	237	236	340	649	533	106	269	78	130
ENSMUSG00000019892	71	8	52	3	4	1	0	2	0
ENSMUSG00000019893	792	2102	1420	598	539	205	5	1	4
ENSMUSG00000019894	39	99	121	9	13	11	13	74	41
ENSMUSG00000019897	272	288	324	240	286	53	244	301	254
ENSMUSG00000019899	171	26	27	27	9	6	1378	6192	5060
ENSMUSG00000019900	0	5	0	12	60	4	24	0	6
ENSMUSG00000019906	0	0	1	2	0	1	20	51	34
ENSMUSG00000019907	2563	2247	2538	1972	1764	382	1716	2074	3140
ENSMUSG00000019909	0	0	0	0	0	0	9	3	14
ENSMUSG00000019913	0	0	0	1	0	1	3	177	0
ENSMUSG00000019916	3360	5136	4597	1081	751	129	375	1318	1203
ENSMUSG00000019917	599	562	778	248	217	54	260	562	420
ENSMUSG00000019920	2580	1786	2136	1510	1459	311	1477	3437	2592
ENSMUSG00000019923	898	762	788	859	998	167	400	479	572
ENSMUSG00000019927	118	89	83	212	179	35	119	278	170
ENSMUSG00000019929	364	68	54	130	17	22	8912	80122	44105
ENSMUSG00000019932	0	0	0	0	0	1	45	83	6
ENSMUSG00000019933	0	1	0	0	0	0	29	547	6
ENSMUSG00000019935	15	13	14	6	6	4	3	1	9
ENSMUSG00000019936	0	0	0	1	0	0	115	1080	36
ENSMUSG00000019942	180	43	332	160	162	25	205	193	189
ENSMUSG00000019943	5370	3334	4205	6487	6205	1479	2021	2417	1859
ENSMUSG00000019944	225	140	110	223	410	46	1056	713	889
ENSMUSG00000019945	14	9	27	5	13	9	16	3	6
ENSMUSG00000019947	1542	1209	1015	1042	841	200	339	827	676
ENSMUSG00000019948	132	161	214	102	94	16	152	236	177
ENSMUSG00000019951	4055	5541	4818	1718	1695	324	1326	668	936
ENSMUSG00000019952	176	91	131	392	393	75	211	163	215
ENSMUSG00000019960	5677	3962	4430	4828	4048	683	561	773	463
ENSMUSG00000019961	1968	1254	1859	2096	2150	457	1438	1442	1761
ENSMUSG00000019966	428	118	378	1197	780	207	1675	820	1762
ENSMUSG00000019969	1079	482	496	1336	1190	244	725	1077	666
ENSMUSG00000019970	9344	1520	1619	2630	2734	320	3239	1518	1884
ENSMUSG00000019971	777	433	787	525	546	117	866	469	693
ENSMUSG00000019975	310	266	282	145	135	39	398	1324	1154
ENSMUSG00000019977	1225	885	986	1044	1101	154	672	1700	917
ENSMUSG00000019978	1118	232	369	1216	1218	286	1208	3552	2703
ENSMUSG00000019979	829	282	318	743	690	155	589	490	786
ENSMUSG00000019982	28	6	17	13	19	6	24	17	32
ENSMUSG00000019984	1084	771	881	667	706	200	452	544	562
ENSMUSG00000019986	270	251	271	63	49	13	118	160	258
ENSMUSG00000019987	131	328	138	105	60	19	85	8611	106
ENSMUSG00000019988	398	376	461	405	382	70	677	490	408
ENSMUSG00000019989	3	1	0	142	137	9	157	242	451
ENSMUSG00000019990	1042	1665	1803	249	168	59	114	187	245
ENSMUSG00000019992	61	31	95	31	24	3	8	7	9
ENSMUSG00000019996	1017	758	710	1180	1296	193	532	706	352
ENSMUSG00000019997	920	497	300	5008	3841	651	339	518	610
ENSMUSG00000019998	2422	1444	1695	2200	2348	405	1940	1486	1314
ENSMUSG00000020000	8	1	11	8	5	0	48	92	22
ENSMUSG00000020003	792	930	943	735	909	170	829	633	495
ENSMUSG00000020007	0	0	0	0	0	1	1	23	24
ENSMUSG00000020009	1644	1134	808	4479	4684	704	2296	1567	1769
ENSMUSG00000020010	414	500	824	579	395	45	7	1	0
ENSMUSG00000020014	197	68	99	17	17	16	28	47	74
ENSMUSG00000020015	932	596	623	442	336	80	406	335	609
ENSMUSG00000020017	965	59	39	105	53	21	229	1192	396
ENSMUSG00000020018	111	51	105	85	66	12	23	66	73
ENSMUSG00000020019	234	149	75	313	394	160	568	190	472
ENSMUSG00000020021	1661	1476	1343	1254	1070	230	432	660	381
ENSMUSG00000020022	787	909	1004	1089	1163	229	1058	1992	991
ENSMUSG00000020023	577	210	194	1124	1158	153	1033	1554	843
ENSMUSG00000020024	714	511	685	456	475	102	616	504	465
ENSMUSG00000020027	4278	5994	5374	1793	1530	465	779	498	790
ENSMUSG00000020029	3527	4192	2797	2778	2466	521	780	6113	1922
ENSMUSG00000020032	123	60	106	47	68	9	42	242	85
ENSMUSG00000020034	1344	703	952	587	563	116	263	1379	677
ENSMUSG00000020038	250	114	100	215	108	21	261	211	210
ENSMUSG00000020042	345	84	88	80	92	16	36	331	129
ENSMUSG00000020044	6164	3895	3358	1215	887	154	1125	3853	5357
ENSMUSG00000020048	17690	17310	23314	12901	11577	2083	9177	10772	9662
[truncated: 17,871 more rows]

## Sheet: normalized
	13438X1	13438X2	13438X3	13438X5	13438X6	13438X7	13438X10	13438X11	13438X12
ENSMUSG00000000001	2829.01	3099.37	3696.14	2717.97	2528.2	1976.47	2524.68	6317.58	2927.47
ENSMUSG00000000028	79.4553	52.9807	89.3226	54.4263	28.4746	23.7652	27.7776	54.0325	24.6213
ENSMUSG00000000031	2.67077	1.76602	4.13531	6.69862	3.45147	23.7652	478.393	35225.8	189.584
ENSMUSG00000000056	617.615	685.217	704.656	431.224	497.012	336.673	738.68	707.488	542.489
ENSMUSG00000000058	1372.77	908.619	1272.02	1650.37	1896.58	1398.18	842.588	805.422	981.569
ENSMUSG00000000078	12855.7	13949.8	12641.6	27593.3	23228.4	18402.2	4062.74	3633.69	2534.35
ENSMUSG00000000085	307.806	437.974	382.929	497.373	528.938	431.734	372.426	224.573	494.067
ENSMUSG00000000088	861.322	695.813	706.31	1297.02	1576.46	1010.02	3245.87	2316.64	1089.08
ENSMUSG00000000093	66.1015	7.9471	9.92473	10.8853	5.17721	3.96086	67.9009	225.417	127.21
ENSMUSG00000000094	31.3815	2.64903	4.13531	2.51198	1.72574	7.92172	14.4032	48.1227	21.3384
ENSMUSG00000000120	4.00615	0	2.48118	23.4452	10.3544	19.8043	22.6336	16.0409	14.7728
ENSMUSG00000000126	32.7169	22.0753	8.27061	13.3972	17.2574	7.92172	45.2673	114.819	81.2502
ENSMUSG00000000127	375.91	486.539	510.297	359.214	390.879	344.595	564.812	1815.15	783.778
ENSMUSG00000000131	793.885	493.603	549.996	748.571	764.501	546.599	773.659	471.94	735.356
ENSMUSG00000000142	106.163	112.142	92.6308	29.3065	15.5316	15.8434	48.3537	243.146	271.655
ENSMUSG00000000148	204.314	110.376	111.653	146.532	144.962	142.591	133.744	157.876	152.652
ENSMUSG00000000149	868.667	401.77	435.034	477.277	490.109	316.869	362.138	603.644	660.671
ENSMUSG00000000154	121.52	113.908	113.307	517.469	638.522	439.655	648.145	97.0896	197.791
ENSMUSG00000000159	1095.01	2037.11	1975.85	1193.19	1310.7	1116.96	2149.17	229.638	796.088
ENSMUSG00000000167	58.7569	39.7355	62.0296	24.2825	21.5717	67.3346	38.0657	14.3524	17.2349
ENSMUSG00000000168	793.218	642.832	707.137	810.533	887.891	701.072	1204.73	965.831	670.52
ENSMUSG00000000171	1044.27	1149.68	1170.29	2021.31	2412.58	1853.68	3546.28	1941.79	1634.85
ENSMUSG00000000183	0	0	0	0	0	7.92172	0	9.28684	0
ENSMUSG00000000184	1000.2	298.458	196.841	2311.02	2258.13	2134.9	1063.78	964.142	1897.48
ENSMUSG00000000194	940.11	886.544	790.67	888.405	880.125	685.229	819.955	621.374	653.285
ENSMUSG00000000197	0	0.883012	0	5.02397	0.862868	15.8434	40.1233	8.44258	38.5734
ENSMUSG00000000202	4.67384	3.53205	3.30824	11.7226	17.2574	0	0	2.53277	1.64142
ENSMUSG00000000204	92.1414	4.41506	8.27061	209.332	84.5611	83.1781	354.937	47.2784	453.032
ENSMUSG00000000214	0	0	0	4.18664	0	3.96086	5.14401	99.6224	4.10355
ENSMUSG00000000216	520.799	382.344	206.765	46.053	46.5949	43.5695	198.559	41.3686	66.4775
ENSMUSG00000000244	70.1076	7.06409	11.5789	4.18664	0	7.92172	17.4896	43.9014	42.6769
ENSMUSG00000000247	7.34461	0.883012	0	0.837328	0	0	0	0	0
ENSMUSG00000000248	2.67077	7.9471	4.96237	18.4212	10.3544	35.6477	7.20161	159.565	31.187
ENSMUSG00000000253	516.126	204.859	175.337	46.8904	18.9831	51.4912	234.567	556.366	210.102
ENSMUSG00000000275	886.027	475.943	434.207	2406.48	2219.3	2024	2193.4	1287.49	1199.88
ENSMUSG00000000276	419.31	374.397	347.366	276.318	250.232	261.417	200.616	168.852	214.205
ENSMUSG00000000278	655.005	435.325	497.891	409.453	319.261	324.791	434.154	1459.72	1089.08
ENSMUSG00000000282	140.883	79.471	53.759	98.8047	133.745	110.904	113.168	60.7866	120.644
ENSMUSG00000000290	4680.52	124.505	119.097	406.941	12.943	186.16	199.588	439.858	247.854
ENSMUSG00000000295	148.228	207.508	191.878	189.236	220.031	166.356	194.443	222.04	149.369
ENSMUSG00000000296	10.0154	21.1923	8.27061	97.13	126.842	75.2563	83.3329	211.064	38.5734
ENSMUSG00000000301	20.0307	19.4263	29.7742	34.3304	29.3375	7.92172	14.4032	43.9014	11.4899
ENSMUSG00000000303	7717.18	5928.54	6464.31	12912.4	13528.9	11130	15235.5	2911.85	5544.71
ENSMUSG00000000305	9.34768	5.29807	9.09767	3.34931	3.45147	7.92172	12.3456	9.28684	50.884
ENSMUSG00000000308	703.747	1083.46	840.294	4741.79	5325.62	4040.08	11732.5	2036.35	2652.53
ENSMUSG00000000317	40.0615	5.29807	14.06	10.8853	0	11.8826	8.23041	39.6801	27.0834
ENSMUSG00000000318	16.0246	8.83012	0.827061	1.67466	7.76581	3.96086	76.1313	103.844	140.341
ENSMUSG00000000320	12.6861	11.4792	13.233	15.0719	13.8059	15.8434	20.576	132.548	60.7325
ENSMUSG00000000325	126.861	69.7579	79.3979	66.9862	77.6581	79.2172	81.2753	321.662	106.692
ENSMUSG00000000326	1269.28	1088.75	1092.55	623.809	635.071	598.09	834.358	900.823	794.447
ENSMUSG00000000339	208.987	231.349	205.111	207.657	205.363	178.239	202.674	222.04	242.93
ENSMUSG00000000340	353.877	502.434	737.738	313.998	276.118	293.104	856.992	295.49	424.307
ENSMUSG00000000346	1900.25	1927.61	1769.08	2576.46	2932.89	2043.8	1849.79	1218.26	1210.55
ENSMUSG00000000359	16.0246	0.883012	0	0	0	0	50.4113	116.508	128.031
ENSMUSG00000000365	5.34153	0.883012	1.65412	6.69862	9.49155	7.92172	17.4896	7.59832	20.5177
ENSMUSG00000000374	996.864	912.151	797.287	849.05	821.45	629.777	815.84	645.013	556.441
ENSMUSG00000000378	335.181	228.7	239.021	195.097	207.088	154.474	199.588	231.327	282.324
ENSMUSG00000000384	219.671	168.655	157.969	274.643	314.947	241.612	376.541	155.343	229.799
ENSMUSG00000000385	1039.6	637.534	865.106	6551.25	6419.74	5850.19	4138.87	479.538	1290.16
ENSMUSG00000000386	45.403	70.6409	62.8566	82.0581	94.0526	106.943	519.545	86.9586	361.112
ENSMUSG00000000392	16.6923	10.5961	18.1953	5.86129	2.5886	47.5303	85.3905	1246.97	231.44
ENSMUSG00000000394	0	0	0	0	0	0	14.4032	1.68852	4.10355
ENSMUSG00000000399	737.799	813.254	989.165	905.989	1126.91	891.194	1763.37	1845.55	813.323
ENSMUSG00000000409	47.4061	9.71313	9.09767	21.7705	6.04008	11.8826	14.4032	4.22129	22.1592
ENSMUSG00000000416	4.67384	6.18108	2.48118	92.106	74.2067	118.826	51.4401	41.3686	167.425
ENSMUSG00000000420	2240.11	2425.63	2711.11	1899.06	2097.63	1616.03	1688.26	1682.61	1403.41
ENSMUSG00000000435	0	0	0	0	0	0	8.23041	63.3193	1.64142
ENSMUSG00000000439	407.292	476.826	411.876	436.248	402.959	447.577	281.892	550.456	318.435
ENSMUSG00000000440	817.255	137.75	71.1272	1400.85	1500.53	1251.63	2343.61	276.917	617.994
ENSMUSG00000000441	2073.18	1601.78	1536.68	1673.82	1617.01	1568.5	2121.39	1528.95	1606.13
ENSMUSG00000000486	38.0584	8.83012	4.96237	5.86129	4.31434	11.8826	24.6912	10.1311	32.8284
ENSMUSG00000000489	338.52	131.569	103.383	108.015	112.173	91.0998	114.197	132.548	44.3183
ENSMUSG00000000530	391.935	35.3205	52.9319	105.503	18.9831	43.5695	164.608	460.12	468.625
ENSMUSG00000000531	497.43	336.427	285.336	374.285	338.244	190.121	20.576	95.4011	61.5532
[truncated: 19,796 more rows]

## Sheet: rlog
	13438X1	13438X2	13438X3	13438X5	13438X6	13438X7	13438X10	13438X11	13438X12
[truncated: 19,870 more rows]
